# Supplementary material for: Insights into Convergent Evolution From Studying Amino Acid Patterns in Independent Lineages of Birds
Source: Genome Biol Evol. 2025 Dec 15;17(12):evaf112. doi: 10.1093/gbe/evaf112 (PMC12703197; doi:10.1093/gbe/evaf112)
Supplement: evaf112_Supplementary_Data [file evaf112_supplementary_data.zip]

Archive with 2 entries (2 files):
- GBE_240222.R1_SupplementaryInformation_Clean.docx
- GBE_240222.R1_SupplementaryTables.xlsx
