# Supplementary material for: Insights into Convergent Evolution From Studying Amino Acid Patterns in Independent Lineages of Birds
Source: Genome Biol Evol. 2025 Dec 15;17(12):evaf112. doi: 10.1093/gbe/evaf112 (PMC12703197; doi:10.1093/gbe/evaf112)
Supplement: evaf112_Supplementary_Data [file evaf112_supplementary_data.zip › GBE_240222.R1_SupplementaryTables.xlsx]

## Sheet: Supplementary_Table_S1
Ortholog_ID	Symbol	Phylogeny_MRCAbranches_VocalLearningClades	Phylogeny_MRCAnode_To_TerminalNodes_In_VocalLearningClades	AA_Pos	AA_Zebra Finch	AA_Medium Ground-finch	AA_American Crow	AA_Budgerigar	AA_Kea	AA_Anna's Hummingbird	AA_Golden-collared Manakin	AA_Peregrine Falcon	AA_Red-legged Seriema	AA_Carmine Bee-eater	AA_Downy Woodpecker	AA_Rhinoceros Hornbill	AA_Bar-tailed Trogon	AA_Cuckoo Roller	AA_Speckled Mousebird	AA_Barn Owl	AA_Bald Eagle	AA_White-tailed Eagle	AA_Turkey Vulture	AA_Dalmatian Pelican	AA_Little Egret	AA_Crested Ibis	AA_Cormorant	AA_Northern Fulmar	AA_Adelie Penguin	AA_Emperor Penguin	AA_Red-throated Loon	AA_White-tailed Tropicbird	AA_Sunbittern	AA_Killdeer	AA_Grey Crowned-Crane	AA_Hoatzin	AA_Chimney Swift	AA_Chuck-will's-widow (Nightjar)	AA_Houbara Bustard	AA_Red-crested Turaco	AA_Common Cuckoo	AA_Brown Mesite	AA_Yellow-throated Sandgrouse	AA_Rock Pigeon (domestic)	AA_American Flamingo	AA_Great Crested	AA_Red Junglefowl (chieken)	AA_Turkey	AA_Mallard duck (domestic)
14431	ABCG2	57>58/55>60/82>CALAN	58>59>TAEGU/58>59>GEOFO/58>CORBR/60>MELUN/60>NESNO/CALAN	330	L	L	L	A	T	A	V	V	V		V	V	V	V	K	I	V	V	I	V	I	V	E	V	V	V	V	V	V	I	V	V	V	I		V	V		V	V	V	V	V	V	V
9788	ACP2	60>61/58>63/86>CALAN	61>62>TAEGU/61>62>GEOFO/61>CORBR/63>MELUN/63>NESNO/CALAN	92	D	D	D	D	D	Q	E	A	E	E	E	E	E	A	E	E	E	E	E	E	E	E	E	E	E	E	E	E	E	E	E	E	A	E	E	E	E	E	E	E	E	E	G	G	G
1760	AKAP1	55>56/53>58/79>CALAN	56>57>TAEGU/56>57>GEOFO/56>CORBR/58>MELUN/58>NESNO/CALAN	55	S	S	S	Q	Q	R	-	N	N	N	K	-	N	N	-	N	N	N		N	N	D	G	N	N	N	D	N		N	-	N	K	H	N	N	N			K	N		N	N	N
7598	ALKBH4	58>59/56>61/83>CALAN	59>60>TAEGU/59>60>GEOFO/59>CORBR/61>MELUN/61>NESNO/CALAN	195	S	S	S	S	S	W	F	F	F		A	F	L	F	F	Y	F	F	F	F	F	F	F	F	F	F	F	F	C	F	F	F	P	F	F	F	F		F	F	F	F	F	F	F
3703	ALPK1	57>58/81>CALAN/55>NESNO	58>59>TAEGU/58>59>GEOFO/58>CORBR/CALAN/NESNO	675	C	C	C		N	V	G	D	D	G	D	D	G	D	D	D	D	D	D	-	D	D	G	G	D	D	D	A		-	D	D	S	G	D	D	D	D	D	D		D	D	D	-
6455	ANKFN1	56>57/55>58/81>CALAN	57>GEOFO/57>CORBR/58>MELUN/58>NESNO/CALAN	234		A	V	V	V	V	G	M	M	L	M	M	M	M	M	M	M	M	M	M	M	M	-	M	M	M	M	M	M	M	M	M	M	-	M	M	M	M	M	M		-	M	M	M
2601	ANKRD16	56>57/54>59/81>CALAN	57>58>TAEGU/57>58>GEOFO/57>CORBR/59>MELUN/59>NESNO/CALAN	234	G	G	G	S	G	A	D	N	N		D	D	N	-	N	D	N	N	-	N	N	N	-	N	N	N	N	N	D	N	N	D	D	-	D		N		D	N		-	N	N	-
956	ARMC6	60>61/58>63/86>CALAN	61>62>TAEGU/61>62>GEOFO/61>CORBR/63>MELUN/63>NESNO/CALAN	53	-	P	P	P	P	P	Q	Q	Q	Q	Q	Q	Q	Q	Q	Q	Q	Q	Q	Q	Q	Q	Q	Q	Q	Q	Q	Q	Q	Q	Q	Q	Q	Q	Q	Q	Q	Q	Q	Q	Q	Q	Q	Q	Q
11966	ASH1L	55>56/53>58/78>CALAN	56>57>TAEGU/56>57>GEOFO/56>CORBR/58>MELUN/58>NESNO/CALAN	61	S	S	S	D	D	D	N	N	N	N	R		-	-	N	N	N	N	-	N	N	N		N	N	N	N	-	N	N	N	N	N		N	-	N		N	N	N		N	N	N
10050	B3GNT2	60>61/58>63/86>CALAN	61>62>TAEGU/61>62>GEOFO/61>CORBR/63>MELUN/63>NESNO/CALAN	253	N	N	N	N	N	N	H	H	H	H	H	H	H	H	H	H	H	H	H	H	H	H	H	H	H	H	H	H	H	H	H	H	H	H	H	H	H	H	H	H	H	H	H	H	H
8939	BIRC7	60>61/58>63/86>CALAN	61>62>TAEGU/61>62>GEOFO/61>CORBR/63>MELUN/63>NESNO/CALAN	11	P	P	P	P	M	M	T	V	T	A	I	I	I	A	-	T	T	T	I	I	V	T	T	I	L	L	I	T	S	A	I	T	T	T	A	L	A	T	A	L	T	T	T	T	S
3367	BMP2K	58>59/82>CALAN/56>MELUN	59>60>TAEGU/59>60>GEOFO/59>CORBR/CALAN/MELUN	334	-	A	A	A		A	T	T	T	T	T	T	T	T		T	T	T	T	T	T	T	T	T	T	T	T	T	T	T	T	T	T	T	T	T	T	T	T	T	T	T	P	P	T
12969	BRCA2	60>61/58>63/86>CALAN	61>62>TAEGU/61>62>GEOFO/61>CORBR/63>MELUN/63>NESNO/CALAN	422	S	G	R	-	-	K	A	D	D	D	D	D	D	D	D	D	D	D	D	D	D	D	D	D	D	D	D	D	D	D	D	D	D	D	D	D	D	D	D	A	D	D	D	D	D
6562	BRIP1	58>59/56>61/82>CALAN	59>60>TAEGU/59>60>GEOFO/59>CORBR/61>MELUN/61>NESNO/CALAN	913	G	G	G	T	T	T	A	I	I	I	I	-	I	-	I	F	I		I	I	I	I	I	I	I	I	-	I	-	I		I	I	I	I	I	I	I	-	I	I	-	I	I	I
11516	C12orf35	57>58/55>60/83>CALAN	58>59>TAEGU/58>59>GEOFO/58>CORBR/60>MELUN/60>NESNO/CALAN	170	P	P	P	Y	H	G	Q	Q	E	Q	Q	Q	Q	Q	Q	Q	Q	Q	Q	Q	Q	Q	Q	Q	Q	Q	Q	Q	Q	Q	Q	Q	K	Q	Q		Q		E	Q	Q	Q	E	E	E
11516	C12orf35	57>58/55>60/83>CALAN	58>59>TAEGU/58>59>GEOFO/58>CORBR/60>MELUN/60>NESNO/CALAN	604	-	-	-	-	-	R	E	G	G	G	G	G	E	G	E	G	G	G	G	G	G	G	G	G	G	G	G	G	G	G	G	G	E	G	G		G		G	G	G	G	G	G	G
11002	C12orf55	54>55/75>CALAN/52>MELUN	55>56>TAEGU/55>56>GEOFO/55>CORBR/CALAN/MELUN	315	-	-	-	D		W	S	Y	C	Y	Y	H	Q	Y	S	Y	F	F			C	Y		Y	C	C		Y	Y	Y	Y	Y	Y	Y	C	Y	C	S	H	S	Y		Y	Y	Y
2268	C3orf67	55>56/53>57/80>CALAN	56>GEOFO/56>CORBR/57>MELUN/57>NESNO/CALAN	426		H	T	D	R	N	-	K		-	V	-	-	-	-	-	I	I	I	I	K	-	L	-	-	I	I	-	-	-	-	-	-	-		-	L	L	P	-		I	I	I	V
3357	C8B	59>60/84>CALAN/57>MELUN	60>61>TAEGU/60>61>GEOFO/60>CORBR/CALAN/MELUN	489	L	L	L	L		L	F	F	F	F	F	F	F	F	F	F	F	F	-	F	F	F	F	-	F	F	F	F	F	F	F	F	V	F	-	-	F	-	F	F	F	F	F	F	F
14197	C9ORF152	59>60/57>62/84>CALAN	60>61>TAEGU/60>61>GEOFO/60>CORBR/62>MELUN/62>NESNO/CALAN	53	T	M	V	F	F	F	K	L	L	L	L	L	L	L	L	L		L	L	L	L	L	L	L	L	L	L	L	L	L	L	L	L	L	L	L	L	L	L	L	L	L	L	L	L
8783	CCDC13	57>58/55>60/81>CALAN	58>59>TAEGU/58>59>GEOFO/58>CORBR/60>MELUN/60>NESNO/CALAN	216	A	A	A	K	K	P	R	T	-	-	T	T			-	T	T	T	T	T	T	T	T	T	T	T	T	T	T	T	T	T	T	T	T	T	T		T	T	T	-	T	T	T
8445	CCDC69	57>58/55>60/82>CALAN	58>59>TAEGU/58>59>GEOFO/58>CORBR/60>MELUN/60>NESNO/CALAN	43	E	E	E	D	D	S	H	N	N	N	N	-	N	N	T	N	N	-	N	N	N	N	N	N	N	N	N		N	N	N	N	N	N	K	N	N	N		H	N	N	-	-
13897	CD86	58>59/56>61/83>CALAN	59>60>TAEGU/59>60>GEOFO/59>CORBR/61>MELUN/61>NESNO/CALAN	91	V	P	T	V	V	N	K	E	D	D	D	D	D	D	D	D	D	D	D	D	D	D		D	D	D	D	D	D	D	D	D	H	D	D	D	D	D	D	D	D	D	D	D	D
3352	CDCA7	59>60/57>62/84>CALAN	60>61>TAEGU/60>61>GEOFO/60>CORBR/62>MELUN/62>NESNO/CALAN	256	L	L	L	L	L	S	V	-	P	P	P	P	P	P	P	P		P	P	P	P	P	P	T	P	P	P	P	P	P	P	P	P	P	P	P	P	P	P	P	P	P	P	P	P
812	CFAP70	58>59/56>61/82>CALAN	59>60>TAEGU/59>60>GEOFO/59>CORBR/61>MELUN/61>NESNO/CALAN	469	G	G	H	G	G	R	I	A	A	A	A		-	A		A	A	A	A	A	A	A	A	A	A	A	A	F	T	A	T	A	M	A	F	-	M	A	M	F	A	A	V	V	T
2622	CFLAR	59>60/57>62/84>CALAN	60>61>TAEGU/60>61>GEOFO/60>CORBR/62>MELUN/62>NESNO/CALAN	391	S	R	S	L	L	S	V	I	I		I	I	I	I	I	I	T	-	-	I	I	T	I	I	I	I	I	T	I	I	I	I	I	I	I	I	I	-	I	I	V	V	I	I	I
2893	CHGB	59>60/57>62/84>CALAN	60>61>TAEGU/60>61>GEOFO/60>CORBR/62>MELUN/62>NESNO/CALAN	252	G	A	G	G	G	G	D	D	D	D		D	D	D	D	D	D	D	E	N	D	D	D	D	D	D	D	D	D	D	D	N	D	D	E	D	D	D	D	D	D	E	D	D	D
11088	CLBA1	58>59/56>61/84>CALAN	59>60>TAEGU/59>60>GEOFO/59>CORBR/61>MELUN/61>NESNO/CALAN	241	A	A	A	-	G	-	D	D	D	D	D	D	D	D	D	D	D	D	D	D	D	D	D	D	D	D	D	D	N	D	D	D	D	D	D	D	D	D		D	D		D	N	D
12068	CLUL1	57>58/55>60/81>CALAN	58>59>TAEGU/58>59>GEOFO/58>CORBR/60>MELUN/60>NESNO/CALAN	231	V	V	V	I	V	-	D	D	D	D	H	D		D		D	D	D	D	D	D	D	D	D	D	D	D	D	D	D	D	D	D	D	D	D	D	D	D	D		D	A	A	D
8289	COL6A3	58>59/57>61/84>CALAN	59>60>TAEGU/59>60>GEOFO/59>CORBR/61>MELUN/61>NESNO/CALAN	171	L	L	L	L	L	T		M	M	M	M	M	M	M	M	M	M	M	M	M	M	M	-	M	M	M	M	M	M	M	M	M	-	M	I	-	M	M	-	M	-	M	M	M	M
8289	COL6A3	58>59/57>61/84>CALAN	59>60>TAEGU/59>60>GEOFO/59>CORBR/61>MELUN/61>NESNO/CALAN	185	Q	R	Q	Q	Q	N		K	K	K	K	K	K	K	K	K	K	K	K	K	K	K	-	K	K	K	K	K	K	K	K	K	-	K	K	-	K	K	-	K	-	K	K	K	K
8289	COL6A3	58>59/57>61/84>CALAN	59>60>TAEGU/59>60>GEOFO/59>CORBR/61>MELUN/61>NESNO/CALAN	1526	L	L	L	L	L	M		V	V	V	V	V	V	V	V	V	V	V	V	V	V	V	V	V	V	V	V	V	V	V	V	V	V	V	V	V	V	V	V	V	V	V	V	V	V
12649	CXorf21	53>54/52>55/77>CALAN	54>TAEGU/54>CORBR/55>MELUN/55>NESNO/CALAN	173	A		T	T	A	P	S	S	S	S	S	F	S	S	S	S	S	S	S	-		-	-	-	-	-	-	-	-	S	S	-	S	S	-	-	-	-	-		C	S	-		-
3983	DERA	56>57/54>59/80>CALAN	57>58>TAEGU/57>58>GEOFO/57>CORBR/59>MELUN/59>NESNO/CALAN	252	Y	Y	Y	Y	Y	Y	H	N	N	-	N	H		H	-	-	N	-	N	N	N	N	N	-	N	N	-	-		N	-	N	I	-			N	-	N	N	N	-	F	F	N
3730	DLGAP5	58>59/56>61/83>CALAN	59>60>TAEGU/59>60>GEOFO/59>CORBR/61>MELUN/61>NESNO/CALAN	533	K	K	K	S	S	A	E	E	E	E	E	E	E	E	E	E	E	E		E	E	E	E	E	E	E	E	E	E	E	E	D	E	E	-	E	E	E	E	E	E		E	E	E
1015	DNAH10	56>57/54>58/80>CALAN	57>GEOFO/57>CORBR/58>MELUN/58>NESNO/CALAN	330		V	T	I	T	T	S	S	S	S	S	S	S	L	S	S	S	S	S	S	S	S	S	S	S	S	S	S	S	S		S	S	S	-	S	S		S	S	S		S	S	S
1015	DNAH10	56>57/54>58/80>CALAN	57>GEOFO/57>CORBR/58>MELUN/58>NESNO/CALAN	1297		N	N	N	N	A	Q	H	H	H	H	H	H	H	H	H	H	H	H	H	H	H	H	H	H	H	H	H	H	H		H	H	H	H	H	Q		H	Q	D		Q	Q	Q
1015	DNAH10	56>57/54>58/80>CALAN	57>GEOFO/57>CORBR/58>MELUN/58>NESNO/CALAN	2268		Q	Q	N	N	Q	K	H	H	H	C	H	H	H	H	H	Y	Y	H	H	H	H	H	H	H	H	H	H	H	H		H	H	H	H	R	H		H	T	H		H	H	H
1015	DNAH10	56>57/54>58/80>CALAN	57>GEOFO/57>CORBR/58>MELUN/58>NESNO/CALAN	3382		T	T	H	H	T	N	S	S	S	N	S	N	S	N	N	S	S	N	S	S	S	S	N	S	S	-	S	S	S		S	S	N	S	S	N		S	N	S		S	N	N
742	DNAH3	58>59/56>61/84>CALAN	59>60>TAEGU/59>60>GEOFO/59>CORBR/61>MELUN/61>NESNO/CALAN	2947	Q	Q	Q	Q	Q	Q	R	K	K	K	R	K	K	K	E	K	K	K	K	K	K	K	K	K	K	K	K	K	K	K	K	N	R	-		K	K		K	K	K	K	K	K	K
342	DRC7	53>54/51>56/75>CALAN	54>55>TAEGU/54>55>GEOFO/54>CORBR/56>MELUN/56>NESNO/CALAN	627	V	V	I	D	D	V	S	R		M		R	R	T		M	T	T		M	M	M	M		T	T	A	M	M	M	M	M	T	K	M	S	K		R	M	R	A	M	M	M
342	DRC7	53>54/51>56/75>CALAN	54>55>TAEGU/54>55>GEOFO/54>CORBR/56>MELUN/56>NESNO/CALAN	657	D	G	D	H	H	D	E	N		S		N	K	N		N	N	N		N	S	N	N		N	N	N	N	N	N	N	N	R	N	N	K	K		N	R	S	K	S	S	S
6110	DRD5	57>58/55>60/81>CALAN	58>59>TAEGU/58>59>GEOFO/58>CORBR/60>MELUN/60>NESNO/CALAN	416	A	A	A	A	A	A	V	I	V	I	V	V	V		V	V	V		V	V	V	V	V	V	V	V	V	V	V	V	V	V	V	V	V	V	V		V	V	V	V	V	V	V
1283	E2F8	59>60/57>62/85>CALAN	60>61>TAEGU/60>61>GEOFO/60>CORBR/62>MELUN/62>NESNO/CALAN	463	A	A	A	G	G	E	V	S	N	S	H	N	N	N	N	N	N	N	N	N	N	N	N	N	N	N	N	N	N	N	N	H	N	N	N		T	N	N	S	N	N	S	S	N
3466	EFHB	53>54/52>56/78>CALAN	54>55>TAEGU/54>55>GEOFO/54>CORBR/56>MELUN/56>NESNO/CALAN	87	T	T	T	P	P	S	R	C	H	R		Q	R	R	C	-	R	R	R	R	R	R	-	R	G	-	-	C	R	R	C	R	Y	R		C		H	R	R	R		G	G
3466	EFHB	53>54/52>56/78>CALAN	54>55>TAEGU/54>55>GEOFO/54>CORBR/56>MELUN/56>NESNO/CALAN	245	P	P	P	E	N	K	A	A	A	A		A	A	A	A	-	A	A	A	A	A	A	-	A	-	-	A	A	A	A	A	A	-	A		G		A	A	A	A		A	-
3466	EFHB	53>54/52>56/78>CALAN	54>55>TAEGU/54>55>GEOFO/54>CORBR/56>MELUN/56>NESNO/CALAN	431	Y	Y	Y	F	F	S	L	V	-	I		V	V	-	V	V	V	V	V	V	V	V	A	V	V	V	V	V	G	V	V	L	A	V		V		V	V	A	V		-	-
5353	EFHC1	59>60/57>62/84>CALAN	60>61>TAEGU/60>61>GEOFO/60>CORBR/62>MELUN/62>NESNO/CALAN	77	V	V	V	V	V	E	A	A	A	A	A	A	A	A	A		A	A	A	A	A	A	A	A	A	A	A	A	-	A	A	A	P	-	A	A	T	A	A	A	A	-	A	A	A
916	ENPP1	54>55/52>57/77>CALAN	55>56>TAEGU/55>56>GEOFO/55>CORBR/57>MELUN/57>NESNO/CALAN	723	S	S	S	D	D	P	A	A	A	A	A	A	A	A	A	A	A	A	V	A	A	A	A		A	A		A	A	A		T	A	A	V	A	A		A	A	A		T	T	A
9148	ENSGALT00000010226	60>61/58>63/86>CALAN	61>62>TAEGU/61>62>GEOFO/61>CORBR/63>MELUN/63>NESNO/CALAN	413	S	S	S	K	S	K	N	N	N	R	H	N	N	N	N	N	N	N	N	N	N	N	N	N	N	N	N	N	N	N	N	N	N	N	N	N	Y	N	H	N	N	N	N	N	N
9626	ENSGALT00000012528	60>61/58>63/86>CALAN	61>62>TAEGU/61>62>GEOFO/61>CORBR/63>MELUN/63>NESNO/CALAN	233	Q	Q	Q	S	S	D	H	N	N	N	N	N	N	N	N	K	N	N	N	N	N	N	N	N	N	N	N	N	N	N	N	N	N	N	N	N	N	N	N	N	N	N	N	N	N
10324	ENSGALT00000015652	56>57/54>59/80>CALAN	57>58>TAEGU/57>58>GEOFO/57>CORBR/59>MELUN/59>NESNO/CALAN	665	V	V	A	V	V	A	L	L	L	L	L		L	L	L	L	L	L	L	-	L	L	L	L	L	L		L	L	L	L	L	L	L		L	M	L	L	L		L	I	I	I
10793	ENSGALT00000017732	52>53/74>CALAN/51>NESNO	53>54>TAEGU/53>54>GEOFO/53>CORBR/CALAN/NESNO	652	H	Y	H		Z	Z	L		S	-	Q	S		W		-	T		N	S	S	S	W	S	S	S	Q	S	S	S	S	S	S	S	-	S	W	S	S	S	S	S	S	-	S
12388	ENSGALT00000025242	53>54/51>56/75>CALAN	54>55>TAEGU/54>55>GEOFO/54>CORBR/56>MELUN/56>NESNO/CALAN	99	-	E	-	S	S	E	D	D		D	D			D	D	D	D		D		D	D	D	D	D	G	D	D	D	D	D	D	D	D	D	D	D	D	D	D	D		D	D	D
12961	ENSGALT00000027531	56>57/54>59/79>CALAN	57>58>TAEGU/57>58>GEOFO/57>CORBR/59>MELUN/59>NESNO/CALAN	902	P	P	P	I	I	E	Q	K	A	R			T	T	M	M	T	T	T	M	T	T	T	T	T	T	M	T		T	A	M	T	T	T	T	M	A		T	S	M	K	K	K
5239	ENSGALT00000030336	53>GEOFO/52>54/75>CALAN	GEOFO/54>MELUN/54>NESNO/CALAN	164		V		T	T	T	P	A	A	A	A	A	A	A		A	A	A	A	A	A	A	A		A	A	A	A	A	A	A	A	A	A	A	A	A	A	A	A	A	A	G	G	G
5474	ENSGALT00000032705	59>60/57>61/84>CALAN	60>GEOFO/60>CORBR/61>MELUN/61>NESNO/CALAN	82		K	K	Q	Q	N	R	G	G	-	G	G	G	G	D	G	G	G	G	G	I	D	G	G	G	G	G	D	G	G	G	G	G	G	G	R	G	G	G	G	G	G	-	G	S
13457	ENSGALT00000032989	57>58/56>60/83>CALAN	58>59>TAEGU/58>59>GEOFO/58>CORBR/60>MELUN/60>NESNO/CALAN	246	H	H	H	R	R	L		Q	Q	Q	Q	Q	Q	Q	Q	Q	Q	Q	Q	Q	Q	Q	K	Q	Q	Q	Q	Q	Q	Q	Q	Q	Q	Q	Q	Q	Q		Q	Q	Q	Q	Q	Q	Q
13846	ENSGALT00000036845	58>59/56>61/82>CALAN	59>60>TAEGU/59>60>GEOFO/59>CORBR/61>MELUN/61>NESNO/CALAN	48	S	S	S	S	S	S	R	R	R	R	R	R	R		R	R	R	R	R	G	R	R	R	R	K	K	R	R		R	R	R	R	R	R	R	K	K	R	R	R	R	K	K	K
6151	ENSGALT00000037492	58>59/56>60/82>CALAN	59>GEOFO/59>CORBR/60>MELUN/60>NESNO/CALAN	133		F	F	I	I	I	L	L	L	S	L	-	L	L	L	L		L	L	L	L	L	S	L	L	L	V	L	L	L	L	S	L	L	L	L	L	L	L	P	L	L	L	L	L
6637	ENSGALT00000039593	58>59/56>60/82>CALAN	59>GEOFO/59>CORBR/60>MELUN/60>NESNO/CALAN	87		W	W	W	W	N	-	Q	-		Q	Q	Q	Q	Q	E	Z	Z	Q	Q	Q	Q	-	Q	Q	Q	Q	Q	Q	Q	P	Q	Q	Q	Q	Q	-	-	Q	-	Q	Q	R	K	K
9273	FANCI	59>60/57>62/84>CALAN	60>61>TAEGU/60>61>GEOFO/60>CORBR/62>MELUN/62>NESNO/CALAN	415	N	N	N	A	A	A	T	T	I	-	T	T	T	T	T	T	T	T		T	T	T	T	T	T	T	T	T	T	T	T	T	T	T	T	T	T	T	T	T	T	T	T	T	T
5399	FBXO48	56>57/54>59/79>CALAN	57>58>TAEGU/57>58>GEOFO/57>CORBR/59>MELUN/59>NESNO/CALAN	59	S	S	S	S	S	S	-	A	-	-	-	A		A		A	A	A	-		A	A	A	A	A	A	-	A	-	A	A	A	-	-	A	A	A		-	A	A	A	A	A	A
11944	FGFBP1	60>61/58>63/86>CALAN	61>62>TAEGU/61>62>GEOFO/61>CORBR/63>MELUN/63>NESNO/CALAN	166	M	M	M	M	M	M	K	I	I	I	V	V	I	I	I	I	I	I	I	I	I	I	V	I	S	S	I	I	V	I	V	I	I	I	N	I	-	I	I	I	S	I	A	A	T
3587	FNDC1	59>60/57>62/84>CALAN	60>61>TAEGU/60>61>GEOFO/60>CORBR/62>MELUN/62>NESNO/CALAN	1034	S	S	S	S	S	S	G	G	G	G	G	G	G	G	G	G	G	G	G	G		G	G	G	G	G	G	G	G	G	G	G	G	G	G	G	G	G	G	G	G	G	G	G	G
7263	GDPD4	58>59/56>61/82>CALAN	59>60>TAEGU/59>60>GEOFO/59>CORBR/61>MELUN/61>NESNO/CALAN	106	V	V	V	L	L	V	I	I	I	I	I	I	-	I		I	I	I	-	I	I	I	-	I	I	I		I	-	I	I	I	I	-	I	-	I	I	I	I	I	-	I	I	I
7263	GDPD4	58>59/56>61/82>CALAN	59>60>TAEGU/59>60>GEOFO/59>CORBR/61>MELUN/61>NESNO/CALAN	408	S	S	S	S	S	G	N	D	D	D	D	D	D	D		D	D	D	D	D	D	D	D	D	D	D		D	D	D	D	D	N	D	D	D	D	D	D	D	D	D	D	D	D
7263	GDPD4	58>59/56>61/82>CALAN	59>60>TAEGU/59>60>GEOFO/59>CORBR/61>MELUN/61>NESNO/CALAN	436	H	H	H	S	S	E	N	D	D	D	D	D	D	D		D	D	D	D	G	D	D	D	G	D	D		D	D	D	D	D	N	D	D	D	D	D	N	D	D	D	D	D	D
6600	GPATCH1	60>61/58>63/86>CALAN	61>62>TAEGU/61>62>GEOFO/61>CORBR/63>MELUN/63>NESNO/CALAN	429	E	E	E	D	-	D	G	S	G	A	G	G	S	G	G	G	G	G	G	G	G	G	G	G	G	G	G	A	A	G	G	S	A	G	G	G	A	G	S	G	G	G	V	V	V
3874	GPLD1	58>59/82>CALAN/56>MELUN	59>60>TAEGU/59>60>GEOFO/59>CORBR/CALAN/MELUN	280	D	D	S	D		-	G	G	G	G	G	G	G	G	G	G	G	G	G	G	G	G	G	G	G	G	G	G		G	G	G	G	G	G	G	G	G	G	G	G	G	G	G	G
8868	GPR35	56>57/81>CALAN/55>MELUN	57>58>TAEGU/57>58>GEOFO/57>CORBR/CALAN/MELUN	157	D	D	D	-		Q		E	E	E	V	E	E	E	E	E	E	E	E	E	E	E	E	E	E	E	E	E	E	E	E	E	E	E	E	K	E	E	E	E		E	K	E	E
8215	HAUS8	58>59/56>61/83>CALAN	59>60>TAEGU/59>60>GEOFO/59>CORBR/61>MELUN/61>NESNO/CALAN	63	N	N	N	N	N	G	S	D	D	D	S	D	D	D		D	D	D	D	D	D	D	D	D	D	D	D	D	D	D	D	D	D	D	D	D	D	D	D	D	D		D	D	E
1743	HEATR6	59>60/57>62/84>CALAN	60>61>TAEGU/60>61>GEOFO/60>CORBR/62>MELUN/62>NESNO/CALAN	400	-	C	M	P	P	P	T	T	T	T	S	A	A	A	T	A	N	N		T	A	T	T	A	T	S	T	T	T	A	A	T	T	T	T	S	T	T	T	A	T	T	T	T	T
8554	HEPH	59>60/57>62/84>CALAN	60>61>TAEGU/60>61>GEOFO/60>CORBR/62>MELUN/62>NESNO/CALAN	1098	L	L	L	L	L	A	Y	P	P	P	P	P	P	-	P	P	P	P		P	P	P	P	P	P	P	S	S	S	P	S	S	P	P	S	P	S	P	S	P	P	H	P	P	P
1824	HMGXB3	57>58/55>60/80>CALAN	58>59>TAEGU/58>59>GEOFO/58>CORBR/60>MELUN/60>NESNO/CALAN	269	D	D	D	D	D	D	E	E	E		E	E	E	E		E	-	E		E	E	E	E	E	E	E	E	E	E	E	E	E	E	E	-	E	E	E	E	E	E	E	E	E	E
6551	IBA57	57>58/55>60/82>CALAN	58>59>TAEGU/58>59>GEOFO/58>CORBR/60>MELUN/60>NESNO/CALAN	267	P	P	P	P	P	P	S	-	S	G	S		S	S	A	S	S	S	S	S	S	S	S	S	S	S	S	S	S	S	L	S	S	S	A	S	S	S	S	A	A		S	S	S
14067	IBSP	54>55/52>57/76>CALAN	55>56>TAEGU/55>56>GEOFO/55>CORBR/57>MELUN/57>NESNO/CALAN	259	N	N	N	N	N	N	D	D	S			S	S	S	G		G	G	G	G	G	G	-	G	G	G		G	G	G	S	S	S	S	S	G	G	S	G	V		S	A	-	-
12996	IFT88	57>58/55>60/80>CALAN	58>59>TAEGU/58>59>GEOFO/58>CORBR/60>MELUN/60>NESNO/CALAN	299	E	E	E	L	L	Y	Q	H	H	H	H	-	H	H		H	H	H	H		H	H	H	H	H	H	H	H	H	H	-	H	H		-	H	H	-	H	H	-	H	H	H	H
642	INPP5E	59>60/57>62/84>CALAN	60>61>TAEGU/60>61>GEOFO/60>CORBR/62>MELUN/62>NESNO/CALAN	160	S	S	S	S	S	G	T	T	T	A	T	T	T	T	T	T	T	T		T	T	T	T	T	T	T	T	T	T	T	T	T	A	T	T	T	T	T	A	T	T	T	T	T	T
9549	ITFG3	57>58/55>60/81>CALAN	58>59>TAEGU/58>59>GEOFO/58>CORBR/60>MELUN/60>NESNO/CALAN	311	-	Q	Q	Q	Q	D	R	E	E	E	E	G	G	E	E	E	E	E		E	E	E	E	E	E	E	E	E	E	E	G	E	E		E	E	E	E	E	E	E	E	E	E	E
12739	KCNS3	59>60/57>62/84>CALAN	60>61>TAEGU/60>61>GEOFO/60>CORBR/62>MELUN/62>NESNO/CALAN	490	V	V	V	A	A	M	I	T	T	T	T	T	T	T	T	T	T	T	T	T	T	T	T	T	T	T	T	T	T	S	T	T	T		T	T	T	T	T	T	T	T	T	T	T
3126	KIAA0391	57>58/55>60/82>CALAN	58>59>TAEGU/58>59>GEOFO/58>CORBR/60>MELUN/60>NESNO/CALAN	306	S	S	S	A	L	L	P	P	P	P	P	P	P	T	P	P	P	P	-	P	P	P	P	P	P	P	P		P	P	P	P	P	P	P	-	P	P	-	P			P	P	P
9655	KIAA1841	60>61/58>63/86>CALAN	61>62>TAEGU/61>62>GEOFO/61>CORBR/63>MELUN/63>NESNO/CALAN	479	E	Q	Q	E	E	E	G	G	G	G	G	G	G	G	G	G	G	G	G	G	G	G	G	G	G	R	G	G	G	G	G	G	G	G	G	G	G	G	G	G	G	G	R	R	G
3852	KIF27	54>55/76>CALAN/52>MELUN	55>GEOFO/55>CORBR/CALAN/MELUN	476		V	D	M		A	E	E	-	G	E	E	-	-	E	E	-	E	E	-	E	E	E	E	E	E		-	-	E	-	E		-	-		E	-	-	E	E	E	E	K
3176	LARP1B	58>59/56>61/82>CALAN	59>60>TAEGU/59>60>GEOFO/59>CORBR/61>MELUN/61>NESNO/CALAN	393	C	C	C	H	S	S	G	G	G	G	G		G	G	G	G	G	G		G	G	G	-	G	G	G	G	G	G	G	G	G	R	-	G	G	G	G	G	G	G	G	G	G	G
7341	LPO	54>55/75>CALAN/52>NESNO	55>56>TAEGU/55>56>GEOFO/55>CORBR/CALAN/NESNO	287	D	D	D		H	Q	-	N	N	N				N		N	N	N	N	N	N	N	N	N	N	N	N	N	N	N	N	N	N	N	N	N	N	N	N	N	N	N	N	N	N
8534	LRRC8A	58>59/56>61/84>CALAN	59>60>TAEGU/59>60>GEOFO/59>CORBR/61>MELUN/61>NESNO/CALAN	92	S	S	S	I	I	M	T	T		A	A	T	A	T	T	T	T	T	T	T	T	T	T	T	T	T	T	T	T	T	T	T	A	T	T	A	T	T	T	T	T	T	T	T	T
2784	LRRN4	59>60/57>62/84>CALAN	60>61>TAEGU/60>61>GEOFO/60>CORBR/62>MELUN/62>NESNO/CALAN	475	H	H	H	H	H	H	F	Y	Y	Y	Y	Y	Y	Y	Y	Y	Y	Y	Y		Y	Y	Y	Y	Y	Y	Y	Y	Y	Y	Y	Y	Y	Y	Y	Y	Y	Y	Y	Y	Y	Y	Y	Y	R
8895	LYVE1	60>61/58>63/86>CALAN	61>62>TAEGU/61>62>GEOFO/61>CORBR/63>MELUN/63>NESNO/CALAN	96	Q	Q	Q	I	T	I	K	K	K	K	K	K	K	K	K	K	K	K	K	K	K	K	K	K	K	K	K	K	K	K	K	K	K	Y	K	K	K	K	K	K	K	K	K	K	V
11125	LZTFL1	60>61/58>63/86>CALAN	61>62>TAEGU/61>62>GEOFO/61>CORBR/63>MELUN/63>NESNO/CALAN	155	H	H	Y	S	Y	S	R	C	C	C	C	C	R	C	C	C	C	C	C	C	C	C	C	C	C	C	C	C	C	C	C	C	C	C	C	C	C	C	C	C	-	C	C	C	C
12484	MEI4	55>56/78>CALAN/53>MELUN	56>57>TAEGU/56>57>GEOFO/56>CORBR/CALAN/MELUN	255	R	R	R	T		G	S	S	S	S	S	S	S	S	S	S	S	S	S	S	S	S	S	S	N	N	S	S		S	S	S	S		S		S	S		S	S	S	S	S	S
4455	MFSD4B	59>60/57>62/84>CALAN	60>61>TAEGU/60>61>GEOFO/60>CORBR/62>MELUN/62>NESNO/CALAN	243	W	W	W	S	S	S	C	Y	Y	Y	Y	Y	Y	Y	Y		Y	Y	Y	Y	Y	Y	Y	C	Y	Y	Y	Y	Y	Y	Y	Y	Y	Y	Y	Y	Y	Y	Y	Y	Y	Y	H	H	Y
7174	MTFR1	60>61/58>63/86>CALAN	61>62>TAEGU/61>62>GEOFO/61>CORBR/63>MELUN/63>NESNO/CALAN	103	T	T	T	T	T	T	A	A	A	-	A	A	A	P	A	A	A	A	A	A	A	A	A	A	A	A	A	A	A	A	A	A	A	A	A	A	A	A	A	A	A	A	A	A	A
3044	MUM1	55>56/53>58/78>CALAN	56>57>TAEGU/56>57>GEOFO/56>CORBR/58>MELUN/58>NESNO/CALAN	123	F	F	F	F	F	P	L	L	L	L	L	L	L	L	L	L	L	L		L	L	L	L		L	L		L	L	L	L	L	L	L	L	L	L	L	L	L	L	L	L		L
4670	NBN	56>57/54>59/79>CALAN	57>58>TAEGU/57>58>GEOFO/57>CORBR/59>MELUN/59>NESNO/CALAN	407	I	-	I	I	I	L	V	V	V	V	A		V	V	V	V	V		V	V	V	V	V	V	V	V	V	V		V	V	V	V	A	V	V	V	V	V	V		A	V	V	V
10735	NDC1	58>59/56>61/83>CALAN	59>60>TAEGU/59>60>GEOFO/59>CORBR/61>MELUN/61>NESNO/CALAN	454	K	K	K	K	K	I	N	N	S	N	N	S	N	N	S	N	N	N		N	N	N	N	N	N	N	S	N	N	N	N	S	S	S		N	N	N	S	N	N	N	S	N	N
8878	NOLC1	59>60/57>62/84>CALAN	60>61>TAEGU/60>61>GEOFO/60>CORBR/62>MELUN/62>NESNO/CALAN	341	P	P	P	P	P	L	Q	Q	Q	Q	Q	Q	Q	Q	Q	Q	Q	Q		Q	Q	Q	Q	Q	Q	Q	Q	Q	Q	Q	Q	Q	Q	Q	Q	Q	Q	Q	-	Q	Q	Q	Q	Q	Q
2237	OTOA	59>60/57>62/84>CALAN	60>61>TAEGU/60>61>GEOFO/60>CORBR/62>MELUN/62>NESNO/CALAN	859	G	G	A	A	A	A	T	T	T	T	T	T	T	-	T	T	F	F	T	T	T	T	T	-	T	T	T	T		T	T	T	T	S	T	T	T	T	T	T	-	S	T	T	T
4216	OTUD3	59>60/57>62/85>CALAN	60>61>TAEGU/60>61>GEOFO/60>CORBR/62>MELUN/62>NESNO/CALAN	112	A	A	A	S	S	A	T	T	T	T	T	T	T	T	T	T	T	T	-	T	T	T	T	T	T	T	T	T	T	T	T	T	T	T	T	T	T	T	T	T	T	T	T	T	T
13236	PAG1	56>57/55>59/82>CALAN	57>58>TAEGU/57>58>GEOFO/57>CORBR/59>MELUN/59>NESNO/CALAN	49	N	N	N	Y	Y	Y	H	H	-	H	H	H	H	H	H	H	H	H	H	H	H	H	H	H	Q	Q	H	H	H	H	H	Q	H	H	H		H	H	H	H	H	H	H	H
2931	PDZD8	58>59/56>61/83>CALAN	59>60>TAEGU/59>60>GEOFO/59>CORBR/61>MELUN/61>NESNO/CALAN	482	A	A	A	T	T	T	P	P	S	P	S	P	P	P	P	P	P	P		P	P	P	P	P	P	P	P	P	P	P	P	P	P	P	P		P	P	P	P	P	P	Q	Q	Q
11736	PHACTR2	59>60/57>62/84>CALAN	60>61>TAEGU/60>61>GEOFO/60>CORBR/62>MELUN/62>NESNO/CALAN	457	G	G	G	G	G	-	V	A	V	A	V	A	V	A	V	A	V	V	A	V	V	V	V	A	A	A	A	A		A	S	A	V	A	T	A	A	A	V	E	A	A	A	A	A
11048	PIK3R4	58>59/56>61/83>CALAN	59>60>TAEGU/59>60>GEOFO/59>CORBR/61>MELUN/61>NESNO/CALAN	671	C	C	C	C	C	C	R	R	R	R	R	R	R	R	R	R	R	R	R		R	R	R	R	R	R	R	R	R	R	R	R	R	R	R	R	R	R	R	R		R	R	R	R
4061	PLEKHO1	58>59/56>61/82>CALAN	59>60>TAEGU/59>60>GEOFO/59>CORBR/61>MELUN/61>NESNO/CALAN	229	T	T	T	T	T	L	A	V	V	V		V	V	V		V	V	V	V	V	V	V	I	V	V	V	V	V	I	V	V	V	V	V	V	V	I	V	V	V	V	I	V	V	V
9733	PRKAR2B	58>59/56>61/84>CALAN	59>60>TAEGU/59>60>GEOFO/59>CORBR/61>MELUN/61>NESNO/CALAN	32	V	V	V	V	V	V	I	I	-	-	I	I	-	-	-	I	I	-	-	-	I	I	-	-	I	I	-	-	-	I	I	I	I	-	I	-	I			I	-	-	I	I	I
3123	PTPRB	59>60/57>62/84>CALAN	60>61>TAEGU/60>61>GEOFO/60>CORBR/62>MELUN/62>NESNO/CALAN	914	K	K	K	M	M	M	V	V	V	A		A	A	V	V	V	V	V	V	A	A	A	A	A	A	A	A	A	A	A	A	A	V	V	A	A	T	A	A	V	A	A	A	A	A
3510	REST	60>61/58>63/86>CALAN	61>62>TAEGU/61>62>GEOFO/61>CORBR/63>MELUN/63>NESNO/CALAN	617	Y	Y	Y	Y	Y	F	H	C	C	C	C	C	C	C	C	C	C	C	C	C	C	C	C	C	C	C	C	C	C	C	C	C	C	C	C	C	C	C	C	C	C	C	S	S	C
333	REXO1	56>57/79>CALAN/54>NESNO	57>58>TAEGU/57>58>GEOFO/57>CORBR/CALAN/NESNO	535	S	S	S		S	P	G	A	A	A	A	A	A	A	-	A	A	A	A	A	A	A		A	A	A	A	A	V	A	A	A	A			A	A	A	A	A	A	A	T	A	A
11469	RIOK1	58>59/56>61/83>CALAN	59>60>TAEGU/59>60>GEOFO/59>CORBR/61>MELUN/61>NESNO/CALAN	507	N	N	N	A	V	F	Q	E	E	E	E	E	E	E	E	E	E	E	E	E	E	E	-	E	E	K		K	E	E	E	E	E	D	E		E	E	E	E	E	E	E	E	E
9939	RPAP1	56>57/54>59/79>CALAN	57>58>TAEGU/57>58>GEOFO/57>CORBR/59>MELUN/59>NESNO/CALAN	746	-	-	-	S	S	Y	A	C	H	Q	H		L	R	H	H	R	R		H	R	R	R	R	R	R	C	R		H	R	C	Q	C	H	D		R	C	H	R	R	H	H	R
5028	SACS	55>56/53>58/77>CALAN	56>57>TAEGU/56>57>GEOFO/56>CORBR/58>MELUN/58>NESNO/CALAN	2254	N	N	N	N	N	I	T	T	T	T	A	T	T	T	T	T	T	T			T	T	T	T	T	T	T	T	T	T		T	T		T	T	T	T	T	T	T		T	T	T
7547	SCAMP2	59>60/57>62/84>CALAN	60>61>TAEGU/60>61>GEOFO/60>CORBR/62>MELUN/62>NESNO/CALAN	106	D	D	D	D	D	D	N	N	N	N	N	-	N	N	N	N	N	N	N	N	N	N	N	N	N	N	N	N	N	N	N		N	N	N	N	N	N	N	N	N	N	N	N	N
11491	SERPINB6	52>53/51>55/75>CALAN	53>54>TAEGU/53>54>GEOFO/53>CORBR/55>MELUN/55>NESNO/CALAN	111	S	S	S	S	S	I	-	F		L	L	L		F	F	F	F		F		F	F	F	F	F	F	F	L	F	L	F	F	A	F	F	L	F	L	F	F	F	L	F	F	F
12231	SESN1	60>61/58>63/86>CALAN	61>62>TAEGU/61>62>GEOFO/61>CORBR/63>MELUN/63>NESNO/CALAN	126	T	T	T	T	T	T	A	M	-	M	V	M	M	M	A	-	-	M	M	M	M	M	V	M	M	M	M	-	M	M	M	M	V	M	M	M	M	M	M	M	M	M	M	M	M
4699	SETD4	57>58/80>CALAN/55>MELUN	58>59>TAEGU/58>59>GEOFO/58>CORBR/CALAN/MELUN	19	K	K	K	R		K	Q	Q	Q		Q	Q	Q	Q	Q	Q	Q	Q	Q	Q	Q	Q	Q	Q	Q	Q	Q	Q	-	Q		Q	Q	Q	Q	Q	Q	Q	Q	Q	Q	Q	Q	Q	Q
12396	SH3BP2	60>61/58>63/86>CALAN	61>62>TAEGU/61>62>GEOFO/61>CORBR/63>MELUN/63>NESNO/CALAN	217	P	P	P	P	P	S	A	A	A	A	T	T	A	A	A	A	N	N	A	A	A	A	A	A	A	A	A	A	A	A	A	G	A	A	A	G	A	A	A	A	A	A	A	A	A
14534	SMCR8	60>61/58>63/86>CALAN	61>62>TAEGU/61>62>GEOFO/61>CORBR/63>MELUN/63>NESNO/CALAN	215	Q	Q	Q	L	V	V	A	I	I	I	I	I	I	I	I	I	I	I	I	I	I	I	I	I	I	I	I	I	I	I	I	I	I	I	I	I	I	I	I	I	I	I	I	I	I
244	SMPD3	60>61/58>63/86>CALAN	61>62>TAEGU/61>62>GEOFO/61>CORBR/63>MELUN/63>NESNO/CALAN	307	C	C	C	C	C	C	Y	Y	Y	Y	Y	Y	Y	Y	Y	Y	Y	Y	Y	Y	Y	Y	Y	Y	Y	Y	Y	Y	Y	Y	Y	Y	Y	Y	Y	Y	Y	Y	Y	Y	Y	Y	Y	-	Y
8024	SPAG16	55>56/77>CALAN/53>NESNO	56>57>TAEGU/56>57>GEOFO/56>CORBR/CALAN/NESNO	124	L	L	L		T	K	M	M	M		M	M	M	M		M	M		M	M	M	M	M	M	M	M	M	M	M	M	M	M	M	V	M	M	M		R	M	M	M	M	M	M
5009	SPART	59>60/57>62/84>CALAN	60>61>TAEGU/60>61>GEOFO/60>CORBR/62>MELUN/62>NESNO/CALAN	409	F	L	K	M	I	L	V	Y	Y	-	V	Y	Y	Y	Y	-	Y		Y	Y	Y	Y	-	Y	Y	-	Y	Y	Z	Y	Y	Y	Y	Y	-	Y	C	H	Y	Y	Y	-	Y	Y	C
2607	SPG11	57>58/55>60/81>CALAN	58>59>TAEGU/58>59>GEOFO/58>CORBR/60>MELUN/60>NESNO/CALAN	1876	P	L	A	P	P	P	Q	S	S	S	S	-	S	S	-	S	S	S	S		S	S		S	S	S	S	S	S	S	S	S	S	S	S		S	S	S	C	S	S	S	S	S
4119	SYNJ2	54>55/52>57/78>CALAN	55>56>TAEGU/55>56>GEOFO/55>CORBR/57>MELUN/57>NESNO/CALAN	438	Q	Q	Q	R	Q	R	H	H		H	H	H	H	H	H	H	H	H		H	H	H		H	H	H	H	H	H	H	H	H	H	H	H	H			H	H	H	H	H	H	H
11394	TANC1	56>57/55>59/80>CALAN	57>58>TAEGU/57>58>GEOFO/57>CORBR/59>MELUN/59>NESNO/CALAN	1619	V	V	V	V	V	V	M	T	M	M	P	M	M	P	T		M	M	M	L	M	M	T	M	M	M	-		A	T	M	A	M	-	-	M	-	A	-	I	M	T	T	T	M
8838	TASOR	55>56/53>58/78>CALAN	56>57>TAEGU/56>57>GEOFO/56>CORBR/58>MELUN/58>NESNO/CALAN	694	G	G	S	P	P	S	A	T	T	T	T		T	T	T	T	T		T		T	T	T	T	T	T	T	T	T	T	T	T	T	T	T	T	T	T	-	T			T	T	T
8865	TCOF1	59>60/57>62/84>CALAN	60>61>TAEGU/60>61>GEOFO/60>CORBR/62>MELUN/62>NESNO/CALAN	279	V	V	-	A	V	S	P	L	P	P	P	P	L	P	P	L	P	P		P	L	P	P	L	P	P	L	L	P	L	P	L	L	P	L	L	L	P	Q	L	P	L	L	L	P
13335	TCTE3	57>58/55>60/82>CALAN	58>59>TAEGU/58>59>GEOFO/58>CORBR/60>MELUN/60>NESNO/CALAN	80	K	N	N	N	N	E	D		G	D	G	G	G		D	G	G	G	G	G	G	G	G	G	G	G	G	G	G	G	G	G	G	G	G	G	D	G	H	G	G	G	G	G	G
4100	TDP2	57>58/55>60/81>CALAN	58>59>TAEGU/58>59>GEOFO/58>CORBR/60>MELUN/60>NESNO/CALAN	268	E	E	E	E	E	E	R	K	K	K	K	K		Q	K	K	K	K	K	K	R	K	K	T	K	K	K		K	K	K	K	R	K	K	K	K	K	K	K	K		K	K	K
11043	TDRD9	57>58/55>60/80>CALAN	58>59>TAEGU/58>59>GEOFO/58>CORBR/60>MELUN/60>NESNO/CALAN	789	V	V	V	M	M	M	L	L	L	-	L	L	L	-	-		L	L		L	L	L	-	-	L	L	L	L	L	-		L	L	-	-	-	L	L	L	L	-	-	L	L	L
11043	TDRD9	57>58/55>60/80>CALAN	58>59>TAEGU/58>59>GEOFO/58>CORBR/60>MELUN/60>NESNO/CALAN	984	K	K	K	H	H	K	N	S	-	-	N	D	N	-	-		N	N		N	N	N	-	-	N	N	N	N	N	-		N	N	-	-	-	N	N	N	N	-	-	N	N	S
9260	TICRR	58>59/56>61/82>CALAN	59>60>TAEGU/59>60>GEOFO/59>CORBR/61>MELUN/61>NESNO/CALAN	328	A	A	A	A	A	N	V	V	M	M	V	V		V	V	V	M	M		M	M	T	M	M	M	M	T	M	M	M	M	V	M	M	V	V	M	M	L	M	M	V	M	M	M
2556	TMEM209	54>55/52>57/76>CALAN	55>56>TAEGU/55>56>GEOFO/55>CORBR/57>MELUN/57>NESNO/CALAN	180	S	S	S	-	-	-	A	A			T	P		A		A	A	A	A	A	P	A	A	A	A	A	A	A	V	A	A	A	T		A	A	A	A	A	A	A	A	T	T	N
12062	TNFRSF1A	59>60/57>62/85>CALAN	60>61>TAEGU/60>61>GEOFO/60>CORBR/62>MELUN/62>NESNO/CALAN	251	R	R	H	K	K	Y	N	N	N	N	I	N	N	N	N	N	N	N	N	N	N	N	N	N	N	N	N	N	N	N	N	N	N	N	N	N	N	N		N	N	N	N	N	N
11356	TNS3	56>57/54>59/81>CALAN	57>58>TAEGU/57>58>GEOFO/57>CORBR/59>MELUN/59>NESNO/CALAN	951	P	S	S	E	P	S	-	V	-	-	D	-	-	-	-		L	-	-	-	-	A	-	-	A	A	-	-	-	A	-	R	A	-	-		I		-	-		-	F	F	K
12758	TP53I3	59>60/57>62/84>CALAN	60>61>TAEGU/60>61>GEOFO/60>CORBR/62>MELUN/62>NESNO/CALAN	354	A	A	A	D	D	Q	K	E	E	K	E	E	K	E	K	E	E	E	E	E	E	E		K	E	E	E	E	E	E	E	E	L	K	E	E	K	E	E	E	E	E	E	E	E
9561	TPCN2	55>56/54>58/78>CALAN	56>57>TAEGU/56>57>GEOFO/56>CORBR/58>MELUN/58>NESNO/CALAN	65	E	E	E	N	N	-		K	K	K	K	K	K	K	K	K			K	K	K	K	K	K	K	K	K	K		K	K	K	K	K	K	K	K	K	K	K	K	K	T	T	R
9561	TPCN2	55>56/54>58/78>CALAN	56>57>TAEGU/56>57>GEOFO/56>CORBR/58>MELUN/58>NESNO/CALAN	114	K	K	K	A	A	-		E	E	E	E	E	E	E	E	E			E	E	E	E	E	E	E	E	E	E		E	E	E	E	E	E	E	E	E	E	E	E	E	E	E	E
1525	TRAFD1	55>56/53>57/77>CALAN	56>GEOFO/56>CORBR/57>MELUN/57>NESNO/CALAN	445		G	G	T	T	P	A	-	A	-	A	A	A	A		-	A	A		A	A	A	A	A	-	A	A	A	A	A	A	A	A		A	A	A	A	A	-	A	A	D	D
6704	TREM2	60>61/58>63/86>CALAN	61>62>TAEGU/61>62>GEOFO/61>CORBR/63>MELUN/63>NESNO/CALAN	206	G	G	G	S	S	D	-	N	N	N	-	N	N	N	N	N	N	N	N	N	N	N	N	N	N	N	N	N	N	N	N	N	N	N	N	N	N	N	N	N	N	N	N	N	N
8668	TSEN2	60>61/58>63/86>CALAN	61>62>TAEGU/61>62>GEOFO/61>CORBR/63>MELUN/63>NESNO/CALAN	248	M	M	M	M	M	S	G	I	I	V	I	I	V	I	I	I	I	I	I	I	I	I	I	I	I	I	I	I	V	I	I	I	I	I	R	T	I	I	I	I	I	I	A	A	A
4356	TTC37	56>57/54>58/78>CALAN	57>GEOFO/57>CORBR/58>MELUN/58>NESNO/CALAN	752		T	T	A	A	E	D	G	G		G	D	G	G	D	G	G	G	G		G	G	S	G	G	G	G	G		G	G	D	D	-	D	G	G	-	D	D	G	D	N	-	G
10870	URB2	59>60/57>62/85>CALAN	60>61>TAEGU/60>61>GEOFO/60>CORBR/62>MELUN/62>NESNO/CALAN	106	K	K	K	K	K	K	E	E	E	E	E	E	E	E	Q	E	E	E	E	E	E	E	E	E	E	E	E	E	E	E	E	A	E	G	E		E	G	E	E	E	E	E	E	E
8239	USP4	58>59/56>61/83>CALAN	59>60>TAEGU/59>60>GEOFO/59>CORBR/61>MELUN/61>NESNO/CALAN	263	A	A	A	S	S	R	V	-	I	I	V	I	V	I	V	-	I	I		I	M	I	-	I	I	I	I	-	V	I	V	V	V	I		I	V	V	T	V	I	-	V	V	V
467	WDR77	59>60/57>62/84>CALAN	60>61>TAEGU/60>61>GEOFO/60>CORBR/62>MELUN/62>NESNO/CALAN	284	G	G	G	N	N	P	S	S	S	S	S	R	S	S	S	S	S	S		S	S	S	S	S	S	S	S	S	S	S	S	S	R	S	S	S	R	S	S	R	S	S	R	R	R
3429	WDR78	55>56/53>58/77>CALAN	56>57>TAEGU/56>57>GEOFO/56>CORBR/58>MELUN/58>NESNO/CALAN	224	E	E	E	F	F	A	S	S	S		S	S		S		S	S	S		S	S	S	S	S	S	S	S	-	S	S	S	S	S	P		S	S	S	S	S	S	S	S	S	S
9158	XPC	60>61/58>63/86>CALAN	61>62>TAEGU/61>62>GEOFO/61>CORBR/63>MELUN/63>NESNO/CALAN	434	P	P	P	P	P	P	R	R	C	R	R	R	R	R	C	R	R	R	R	H	R	R	R	R	R	R	R	R	R	R	R	R	H	R	R	R	R	H	C	C	R	R	R	R	R
12111	ZBTB49	59>60/57>62/84>CALAN	60>61>TAEGU/60>61>GEOFO/60>CORBR/62>MELUN/62>NESNO/CALAN	192	G	G	G	G	G	G	A	V	V	V	M	V	V	V	V	L	V	V	V	V	V	I	V	V	V	V	V	A		V	V	V	V	V	V	A	I	V	V	V	V	V	L	L	V
9809	ZC3H6	59>60/57>62/85>CALAN	60>61>TAEGU/60>61>GEOFO/60>CORBR/62>MELUN/62>NESNO/CALAN	1124	P	P	P	A	P	S	T	N	N	-	I	-	T	N	-	N	N	N	-	N	N	N	N	N	N	N	N	N	T	N	N	N	T	-	N		T	N	N	N	N	T	N	N	N
676	ZDHHC1	56>57/54>59/79>CALAN	57>58>TAEGU/57>58>GEOFO/57>CORBR/59>MELUN/59>NESNO/CALAN	455	M	M	M	S	S	F	I	D	I	T			I	I	-	I	I	I		T	I	I	I	I	T	T	I	I	I	T	T	I	L	-	I	I	I	I	-	I	-	I	-		T
[truncated: 103 more columns]

## Sheet: Supplementary_Table_S2
OrthologID	GeneSymbol	AVL_SAV	AVL_SAV_PS_D	AVL_SAV_PS_FDR	AVL_CSAV	AVL_CSAV_PS_D	AVL_CSAV_PS_FDR	AVL_DSAV	AVL_DSAV_PS_D	AVL_DSAV_PS_FDR	SWIFT_SAV	SWIFT_SAV_PS_D	SWIFT_SAV_PS_FDR	SWIFT_CSAV	SWIFT_CSAV_PS_D	SWIFT_CSAV_PS_FDR	SWIFT_DSAV	SWIFT_DSAV_PS_D	SWIFT_DSAV_PS_FDR	FOXP2 (ZEBrA)	FOXP2 (CHEA)	Singing (ZEBrA)	Singing (Hilliard_2012, AX)	Singing (Hilliard 2012, AXvsVSP)	Singing (Whitney_2014)	DEG (Andreas_2014, convergences b/w human and finch)	DEG (Lovell_2018, songnucleiVSsurrounding)	DEG (Lovell_2018, HVCvsShelf)	DEG (Lovell_2018, RAvsVLA)	DEG (Lovell_2018, AreaXvsVSP)	DEG (Lovell_2018, nXIIts_SSP)	DEG (Gedman_2022, songnucleiVSsurrounding)	DEG (Gedman_2022, AX)	DEG (Gedman_2022, HVC)	DEG (Gedman_2022, LMAN)	DEG (Gedman_2022, RA)	Singing (Whitney_2014)	DEG (Lovell_2018, songnucleiVSsurrounding)	DEG (Gedman_2022, songnucleiVSsurrounding)
2082	A4GNT																								1															2
7955	AACS																							1																1
5	AAK1																				1																			1
10523	AARS2																								1		1		1								RA_xReg_pink_noisyDown	RAdown		5
11734	AASDH																				1			1			1		1			1			1			RAup	LMANdown	8
5048	AASDHPPT																														1	1			1				LMANup	4
10059	AASS																															1		1					HVCdown	3
6536	AATF																						1																	1
9496	ABAT																															1			1				LMANup	3
7643	ABCA3																								1												HVC_xReg_grey6_delayedDecrease			2
10867	ABCB10																				1																			1
2462	ABCB7																						1																	1
8217	ABCB9																															1			1				LMANup	3
9849	ABCC5																						1		1		1	1	1		1	1			1		AX_xReg_magenta_1hrUp/LMAN_xReg_royalblue_earlyIncreaseLateIncrease	HVCup/RAup	LMANup	11
14150	ABCE1																						1																	1
12605	ABCG1																										1	1	1			1	1					HVCup/RAdown	AXup	7
2146	ABCG4																							1								1			1				LMANup	4
10449	ABCG8										1	1					1	1														1		1		1			HVCup/RAdown	4
2714	ABHD12																										1		1			1			1	1		RAup	LMANup/RAup	7
12890	ABHD13																						1																	1
4425	ABHD3																															1			1				LMANup	3
2390	ABI1																								1							1			1		AX_xReg_blue_delayedUp		LMANdown	5
9977	ABI2																								1												RA_xReg_lightgreen_inconsistentDecrease			2
8268	ABL1																										1		1									RAup		3
8390	ABL2																										1			1								AXup		3
11750	ABRACL																										1		1			1				1		RAdown	RAdown	6
9033	ABTB1																				1						1		1			1	1					RAdown	AXup	7
11061	ABTB2																								1		1		1			1			1		HVC_xReg_cyan_lateDoubleIncrease	RAup	LMANup	8
13593	ACAD10																															1			1				LMANup	3
13973	ACAD11																															1			1				LMANup	3
5943	ACAD9																															1			1				LMANup	3
6766	ACADL																							1								1			1				LMANup	4
2238	ACADS																														1									1
581	ACAP3																										1	1				1		1	1			HVCdown	HVCdown/LMANdown	7
11076	ACAT2																															1			1				LMANup	3
2382	ACBD5																															1			1				LMANup	3
13265	ACBD7																															1		1	1				HVCup/LMANup	4
8132	ACLY																										1	1										HVCup		3
11267	ACMSD																										1		1			1			1			RAdown	LMANup	6
3663	ACO2																															1			1				LMANup	3
12371	ACOT12																															1		1	1				HVCup/LMANup	4
11688	ACOT13																				1																			1
7253	ACOT7																														1	1			1				LMANup	4
12678	ACOT9																								1												AX_xReg_magenta_1hrUp			2
7715	ACOX1																										1		1			1			1			RAup	LMANup	6
9421	ACOX2																										1		1		1	1			1			RAup	LMANup	7
12686	ACP1																							1																1
4563	ACP6																										1		1									RAup		3
7566	ACSBG2																						1		1		1	1				1		1			HVC_xReg_cyan_lateDoubleIncrease	HVCup	HVCup	9
9341	ACSF2																															1			1				LMANdown	3
9110	ACSF3																										1		1		1	1			1			RAdown	LMANup	7
10691	ACSL1																						1				1	1			1							HVCup		5
1656	ACSL3																						1				1		1	1								AXdownRAup		5
9741	ACSL4																								1		1	1	1			1		1	1	1	AX_xReg_red_sustainedDown/LMAN_xReg_red_sustainedDown/RA_xReg_red_sustainedDown	HVCdown/RAdown	HVCdown/LMANdown/RAdown	11
9264	ACSL6																							1			1		1			1		1	1			RAup	HVCup/LMANup	8
1077	ACSS2																															1			1				LMANup	3
6730	ACTA2																															1			1				LMANup	3
2982	ACTN1																						1				1			1		1				1		AXdown	RAup	7
11934	ACTN2																															1	1						AXup	3
2576	ACTR1A																															1			1				LMANup	3
14320	ACTR2																						1																	1
3729	ACTR3																						1		1												AX_xReg_green_sustainedUp			3
9135	ACTR3B																								1							1			1		AX_xReg_blue_delayedUp		LMANup	5
1711	ACTR8																						1																	1
11354	ACVR2A																				1						1		1			1			1			RAdown	LMANup	7
1320	ADA																															1			1				LMANup	3
3964	ADA2																										1	1	1									HVCup/RAup		4
14301	ADAL																								1		1	1									RA_xReg_brown_slowDown	HVCup		5
8389	ADAM10																								1												LMAN_xReg_lightcyan_1to2hrIncrease			2
11453	ADAM12										1						1							1			1		1									RAup		4
5365	ADAM17																								1		1		1								AX_xReg_brown_slowDown	RAup		5
10067	ADAM22																						1				1			1		1	1		1			AXup	AXup/LMANup	8
9918	ADAM23																										1	1	1			1		1	1	1		HVCup/RAup	HVCup/LMANup/RAup	9
8119	ADAM8																				1			1	1							1		1	1		HVC_xReg_blue_delayedUp/RA_xReg_salmon_doubleIncrease		HVCdown/LMANdown	8
4636	ADAMTS1																															1		1	1				HVCup/LMANup	4
10311	ADAMTS20																															1				1			RAdown	3
3571	ADAMTS3																							1								1			1				LMANup	4
12453	ADAMTS5																															1		1					HVCdown	3
2343	ADAMTS9																															1		1					HVCup	3
10644	ADCK1																								1												RA_xReg_yellow_slowDown			2
11489	ADCK2																								1												RA_xReg_brown_slowDown			2
8252	ADCY7																							1								1			1				LMANup	4
9644	ADCY9																										1		1			1			1			RAdown	LMANdown	6
13472	ADD3																														1	1		1					HVCup	4
4827	ADGRG2																															1		1					HVCdown	3
6155	ADGRG6																														1	1			1	1			LMANdown/RAdown	5
4222	ADHFE1																							1			1		1									RAup		4
13308	ADI1																								1												HVC_xReg_midnightblue_inconsistentDecrease			2
6156	ADIPOR2																								1												HVC_xReg_cyan_lateDoubleIncrease			2
12311	ADPRH																										1		1			1			1			RAup	LMANup	6
12878	ADPRHL1																															1				1			RAup	3
6088	ADRA1D																								1		1	1				1			1		AX_xReg_brown_slowDown	HVCdown	LMANup	8
12369	ADRA2C																								1		1		1								HVC_xReg_blue_delayedUp	RAdown		5
6680	ADRM1																						1																	1
6259	ADSL																															1			1				LMANup	3
13908	AFAP1																															1			1				LMANdown	3
10073	AFAP1L2																										1		1			1			1			RAdown	LMANdown	6
3488	AFDN																										1			1								AXdown		3
9417	AFF4																						1																	1
3325	AGA																										1		1									RAup		3
8428	AGGF1																						1		1						1						HVC_xReg_yellow_slowDown			4
11494	AGK																										1		1			1			1			RAup	LMANup	6
8815	AGL																															1	1		1				AXup/LMANup	4
12625	AGPAT3																										1	1	1	1		1			1			AXup/HVCup/RAup	LMANup	8
11045	AGPAT4																										1		1	1	1	1		1	1			AXdownRAdown	HVCdown/LMANdown	9
2912	AGPS																															1			1				LMANup	3
10876	AGT																								1												AX_xReg_red_sustainedDown			2
14502	AGTR1																							1																1
10770	AHR																							1																1
4044	AHRR																															1			1				LMANup	3
10636	AHSA1																								1							1			1		AX_xReg_blue_delayedUp/HVC_xReg_blue_delayedUp/LMAN_xReg_turquoise_slowUp/RA_xReg_turquoise_slowUp		LMANup	5
8496	AHSA2P																								1							1			1		AX_xReg_brown_slowDown/HVC_xReg_green_sustainedUp		LMANup	5
9924	AHSG																				1											1			1				LMANup	4
2970	AIDA																										1		1		1							RAdown		4
8255	AIF1L																										1		1	1		1	1	1	1			AXupRAup	AXup/HVCup/LMANup	9
3282	AIMP1																						1	1																2
8106	AIMP2																							1																1
11926	AK3																														1	1			1				LMANup	4
13969	AKAP12																										1	1	1			1		1	1			HVCup/RAup	HVCup/LMANup	8
9336	AKAP13																															1		1					HVCup	3
4892	AKAP17A																								1												AX_xReg_green_sustainedUp/RA_xReg_lightgreen_inconsistentDecrease			2
3603	AKAP5																										1			1		1		1	1			AXdown	HVCdown/LMANdown	7
4635	AKIRIN2																				1		1		1						1	1			1		LMAN_xReg_royalblue_earlyIncreaseLateIncrease		LMANdown	8
1277	AKR7A2																							1																1
13338	AKT3																							1																1
13763	ALAS1																						1																	1
4532	ALCAM																				1						1			1	1	1	1					AXup	AXup	8
5675	ALDH1A2																							1	1		1	1				1		1	1	1	HVC_xReg_salmon_doubleIncrease	HVCup	HVCup/LMANup/RAup	11
9419	ALDH1A3																				1											1			1	1			LMANup/RAdown	5
11432	ALDH1L2																															1			1				LMANup	3
1499	ALDH2																															1			1				LMANup	3
11424	ALDH5A1																															1			1				LMANup	3
3178	ALDH6A1																															1			1				LMANup	3
9796	ALDH7A1																															1	1						AXdown	3
9902	ALG12																								1												AX_xReg_blue_delayedUp			2
4087	ALG2																				1		1																	2
10088	ALK																							1																1
10640	ALKBH1																							1																1
2544	ALKBH3																										1		1									RAdown		3
12548	ALMS1																															1		1	1				HVCdown/LMANdown	4
8825	ALS2CL																							1																1
10889	ALX1																							1																1
12130	AMD1																								1												HVC_xReg_cyan_lateDoubleIncrease			2
5027	AMER2																															1			1				LMANdown	3
8013	AMFR																								1							1			1		HVC_xReg_cyan_lateDoubleIncrease		LMANup	5
3048	AMIGO2																															1			1	1			LMANdown/RAdown	4
2569	AMMECR1																						1		1							1	1				RA_xReg_yellow_slowDown		AXup	6
2527	AMOT																						1																	1
8904	AMPD3																				1											1			1				LMANup	4
1383	AMZ1																				1											1			1				LMANdown	4
10445	ANAPC10																				1																			1
8376	ANAPC5																															1		1	1				HVCdown/LMANdown	4
12569	ANGPT1																															1				1			RAdown	3
7323	ANGPTL2																				1										1									2
7247	ANGPTL4																								1												RA_xReg_pink_noisyDown			2
9467	ANKDD1A																								1												AX_xReg_red_sustainedDown			2
6455	ANKFN1	1						1																	1		1	1		1		1	1	1	1		AX_xReg_midnightblue_inconsistentDecrease	AXdown/HVCdown	AXup/HVCdown/LMANdown	11
10228	ANKIB1																								1												HVC_xReg_purple_transientDecrease			2
13726	ANKRA2																								1												AX_xReg_purple_transientDecrease			2
4941	ANKRD10																										1		1		1	1		1	1			RAdown	HVCdown/LMANdown	8
8738	ANKRD13A																							1	1							1			1		LMAN_xReg_royalblue_earlyIncreaseLateIncrease		LMANup	6
3482	ANKRD13C																								1												AX_xReg_black_slowUp			2
11070	ANKRD17																						1		1												AX_xReg_black_slowUp			3
13842	ANKRD29																							1																1
11538	ANKRD33B																										1	1				1		1	1			HVCdown	HVCdown/LMANdown	7
2342	ANKRD40																														1									1
13092	ANKRD46																								1												HVC_xReg_cyan_lateDoubleIncrease			2
10092	ANKRD9																										1		1			1			1			RAup	LMANup	6
7251	ANKS3																										1		1									RAdown		3
11232	ANLN																								1							1	1	1	1		AX_xReg_cyan_lateDoubleIncrease/LMAN_xReg_royalblue_earlyIncreaseLateIncrease		AXup/HVCup/LMANup	7
11623	ANO3																															1	1						AXup	3
1204	ANO5																				1						1	1	1			1			1			HVCup/RAup	LMANup	8
2563	ANP32A																						1																	1
11657	ANP32E																				1											1			1				LMANdown	4
8229	ANXA2																							1							1	1			1	1			LMANup/RAdown	6
13996	ANXA5																										1		1		1	1		1	1			RAup	HVCup/LMANup	8
8782	ANXA7																							1							1	1			1				LMANup	5
11230	AOAH																														1	1		1	1	1			HVCup/LMANup/RAup	6
11224	AP1AR																								1												LMAN_xReg_yellow_slowDown			2
8303	AP1M1																								1												AX_xReg_turquoise_slowUp			2
12772	AP1S2																															1			1				LMANup	3
1648	AP1S3																										1		1		1							RAup		4
6521	AP2A2																										1			1								AXdown		3
8696	AP3M1																														1									1
13960	AP3S1																															1			1				LMANdown	3
8605	AP4E1										1	1	1				1	1	1			1									1	1			1				LMANdown	5
1414	AP5Z1																															1				1			RAup	3
12157	APBA1																														1	1			1				LMANup	4
54	APC																				1						1			1		1				1		AXdown	RAdown	7
283	APCDD1																							1	1												AX_xReg_pink_noisyDown/HVC_xReg_grey6_delayedDecrease			3
2389	APCDD1L																										1		1									RAup		3
399	APLP2																								1		1		1								HVC_xReg_cyan_lateDoubleIncrease	RAup		5
14486	APOD																														1	1			1				LMANup	4
8301	APOH																							1			1	1	1		1	1	1	1	1			HVCup/RAup	AXup/HVCup/LMANup	11
3618	APOLD1																															1			1				LMANup	3
12677	APOO																										1		1			1			1			RAup	LMANup	6
11425	APPL2																															1			1				LMANup	3
5702	APTX																				1																			1
8747	AQP1																										1	1			1	1	1					HVCdown	AXdown	7
7822	AQP3																										1			1		1	1					AXdown	AXdown	6
12166	AQP4																								1							1			1		RA_xReg_purple_transientDecrease		LMANup	5
8413	AQP9																							1								1		1	1				HVCup/LMANup	5
10399	AQR																														1	1	1						AXup	4
815	ARAP3																				1																			1
12600	ARC																						1		1		1		1		1						AX_xReg_tan_transientEarlyUp/HVC_xReg_blue_delayedUp	RAdown		7
3361	AREG																															1			1	1			LMANdown/RAdown	4
10560	AREL1																								1		1		1								AX_xReg_green_sustainedUp	RAdown		5
14259	ARF1																								1												LMAN_xReg_lightcyan_1to2hrIncrease			2
9803	ARFGAP2																										1		1									RAup		3
6118	ARFGAP3																										1	1										HVCdown		3
11753	ARFGEF3																										1		1		1							RAdown		4
9070	ARFRP1																										1		1									RAup		3
10288	ARG2																				1				1		1		1								HVC_xReg_cyan_lateDoubleIncrease	RAdown		6
12891	ARGLU1																								1							1			1		AX_xReg_greenyellow_sustainedDown		LMANdown	5
10477	ARHGAP10																															1	1						AXup	3
13483	ARHGAP19																															1		1	1				HVCup/LMANup	4
5036	ARHGAP20																										1	1										HVCdown		3
8572	ARHGAP20																										1	1										HVCdown		3
7141	ARHGAP25																				1																			1
4468	ARHGAP31																										1		1									RAup		3
496	ARHGAP39																										1		1									RAdown		3
1139	ARHGAP40																															1	1						AXup	3
12789	ARHGAP6																										1			1		1		1				AXdown	HVCup	6
2686	ARHGDIA																						1																	1
5268	ARHGDIB																										1	1				1	1	1	1	1		HVCdown	AXdown/HVCdown/LMANdown/RAdown	9
1147	ARHGEF18																															1			1				LMANdown	3
8849	ARHGEF3																							1							1	1			1				LMANup	5
7728	ARHGEF4																				1						1	1				1		1	1			HVCdown	HVCdown/LMANdown	8
9186	ARHGEF6																							1			1		1									RAup		4
9577	ARHGEF9																								1							1		1	1		AX_xReg_green_sustainedUp		HVCdown/LMANdown	6
13962	ARID1B																				1				1							1			1		AX_xReg_blue_delayedUp		LMANdown	6
3689	ARID4A																								1							1	1		1		AX_xReg_magenta_1hrUp		AXup/LMANdown	6
7172	ARID4B																								1												AX_xReg_magenta_1hrUp			2
7985	ARID5B																				1				1		1			1							AX_xReg_pink_noisyDown	AXdown		6
2195	ARIH2																						1		1		1		1								AX_xReg_magenta_1hrUp	RAup		6
13785	ARL11																				1											1			1				LMANup	4
14624	ARL14EPL																															1			1				LMANdown	3
9728	ARL3																				1		1																	2
10752	ARL4A																															1			1				LMANdown	3
2720	ARL5B																						1		1												AX_xReg_tan_transientEarlyUp			3
9315	ARL6IP1																								1												HVC_xReg_cyan_lateDoubleIncrease			2
6974	ARL8A																										1		1									RAdown		3
2640	ARL8B																															1			1				LMANup	3
7124	ARMC1																				1				1												LMAN_xReg_lightyellow_2hrIncrease			3
956	ARMC6	1	1	1				1	1	1															1		1		1								LMAN_xReg_greenyellow_sustainedDown	RAup		5
2438	ARMC9										1	1	1				1	1	1													1			1				LMANdown	3
11528	ARMT1																				1				1												LMAN_xReg_royalblue_earlyIncreaseLateIncrease			3
9188	ARNT2																										1		1	1		1			1	1		AXdownRAdown	LMANdown/RAdown	8
13423	ARNTL																						1		1												AX_xReg_blue_delayedUp/HVC_xReg_purple_transientDecrease/RA_xReg_purple_transientDecrease			3
4205	ARNTL2																								1						1	1			1		AX_xReg_red_sustainedDown/HVC_xReg_yellow_slowDown		LMANdown	6
8571	ARPC1A																						1		1							1			1		AX_xReg_blue_delayedUp		LMANup	6
10999	ARPC2																						1									1			1				LMANup	4
5104	ARPP19																				1		1		1		1	1		1	1	1		1			AX_xReg_turquoise_slowUp/HVC_xReg_cyan_lateDoubleIncrease	AXup/HVCdown	HVCdown	12
11208	ARPP21																						1				1	1	1	1		1			1	1		AXdown/HVCdown/RAdown	LMANdown/RAdown	10
1131	ARRDC2																				1																			1
2217	ARRDC4																							1							1									2
11677	ASAH1																															1		1	1				HVCup/LMANup	4
4808	ASAP2																										1			1								AXdown		3
8416	ASB1																				1																			1
9732	ASCC2																										1		1									RAdown		3
14364	ASCL3																										1		1									RAdown		3
12061	ASF1A																								1												RA_xReg_red_sustainedDown			2
11966	ASH1L	1	1					1	1																1												LMAN_xReg_pink_noisyDown			2
1030	ASH2L																				1																			1
10369	ASNS																															1			1				LMANup	3
1482	ASPA																										1		1			1			1			RAup	LMANup	6
11046	ASPG																				1				1												HVC_xReg_midnightblue_inconsistentDecrease			3
8586	ASPN																							1																1
12508	ASRGL1																								1												AX_xReg_royalblue_earlyIncreaseLateIncrease			2
12195	ASXL3																										1		1	1		1		1				AXdownRAdown	HVCdown	7
7887	ATF6																										1		1									RAdown		3
9844	ATG13																								1							1			1		AX_xReg_yellow_slowDown		LMANdown	5
7526	ATG16L1																							1			1		1									RAdown		4
3422	ATG2B																										1		1									RAup		3
12200	ATG3																						1																	1
9136	ATG4B																															1			1				LMANup	3
10827	ATG4C																								1												AX_xReg_purple_transientDecrease			2
12272	ATG5																															1	1						AXup	3
1577	ATG7																				1																			1
11071	ATG9A																															1				1			RAup	3
11321	ATL1																															1				1			RAup	3
9889	ATL2																								1												AX_xReg_magenta_1hrUp			2
4066	ATMIN																										1			1								AXdown		3
13361	ATOH8																							1							1									2
6650	ATP11B																						1																	1
9400	ATP13A3																								1												AX_xReg_red_sustainedDown			2
13866	ATP1A1																								1						1	1			1		RA_xReg_blue_delayedUp		LMANdown	6
6062	ATP1B1																				1											1		1	1				HVCup/LMANup	5
870	ATP1B3																								1												HVC_xReg_cyan_lateDoubleIncrease			2
5699	ATP2A2																										1			1	1	1	1					AXup	AXup	7
3462	ATP2B1																								1		1			1		1			1		HVC_xReg_cyan_lateDoubleIncrease	AXdown	LMANdown	8
3562	ATP2C1																															1	1						AXup	3
435	ATP5MC1																															1	1		1				AXdown/LMANup	4
10185	ATP5MC3																															1		1	1				HVCup/LMANup	4
7479	ATP5PB																															1			1				LMANup	3
4690	ATP5PO																															1			1				LMANup	3
12373	ATP6AP1L																										1		1			1		1	1	1		RAdown	HVCdown/LMANup/RAdown	8
8059	ATP6V0A1																															1			1				LMANdown	3
1025	ATP6V0A2																								1												LMAN_xReg_turquoise_slowUp			2
7555	ATP6V1B2																								1												LMAN_xReg_yellow_slowDown			2
12725	ATP6V1C2																				1																			1
10310	ATP6V1D																				1																			1
7732	ATP6V1G3																															1		1	1				HVCup/LMANup	4
9678	ATP7A																							1																1
8058	ATP8B1										1	1	1				1	1	1													1				1			RAdown	3
3869	ATP9B																								1												RA_xReg_greenyellow_sustainedDown			2
10629	ATPAF1																															1			1				LMANup	3
1574	ATPAF2																				1																			1
11441	ATXN1																								1		1		1			1		1	1		AX_xReg_black_slowUp/RA_xReg_black_slowUp	RAdown	HVCdown/LMANdown	9
11876	ATXN10																										1		1									RAdown		3
9484	ATXN7																										1		1									RAdown		3
9752	ATXN7L1																										1	1										HVCdown		3
7095	AUP1																				1																			1
3522	AZI2																				1						1		1									RAup		4
11785	B3GALNT2																							1																1
10805	B3GALT1																										1			1								AXdown		3
7830	B3GALT2																								1		1		1		1	1		1	1		AX_xReg_magenta_1hrUp	RAdown	HVCdown/LMANup	10
5686	B3GAT1																									1	1		1			1			1			RAdown	LMANdown	7
5015	B3GLCT																								1												HVC_xReg_brown_slowDown			2
10050	B3GNT2	1	1		1	1														1		1	1		1		1	1				1		1		1	AX_xReg_purple_transientDecrease	HVCdown	HVCdown/RAdown	12
13124	B4GALT1																										1		1									RAdown		3
12139	B4GALT4																										1		1	1								AXdownRAup		4
2564	B4GALT5																										1	1		1								AXdown/HVCup		4
12178	B4GALT6																														1									1
14562	B4GALT7																						1									1	1		1				AXdown/LMANup	5
12467	BACH1																						1																	1
12368	BACH2																				1				1		1		1	1							AX_xReg_pink_noisyDown	AXdownRAdown		7
11580	BAG1																				1																			1
12647	BAG2																										1		1			1		1	1			RAup	HVCup/LMANup	7
11026	BAG5																															1	1	1	1				AXup/HVCup/LMANup	5
1476	BAHD1																															1				1			RAup	3
1386	BAP1																															1				1			RAup	3
8136	BARD1																				1						1		1									RAup		4
13345	BATF3																				1																			1
10476	BAZ1A																															1		1	1				HVCdown/LMANdown	4
6376	BBS10																								1							1			1		AX_xReg_greenyellow_sustainedDown		LMANdown	5
14389	BBS2																										1		1									RAup		3
10404	BBS5																														1									1
4534	BBX																								1												RA_xReg_yellow_slowDown			2
8961	BCAR3																							1			1		1		1							RAup		5
2465	BCAS1										1	1	1				1	1	1								1		1		1	1	1	1	1			RAup	AXup/HVCup/LMANup	9
7654	BCAS2																								1												LMAN_xReg_lightcyan_1to2hrIncrease			2
6090	BCKDHB																															1			1				LMANup	3
2746	BCL10																						1																	1
10881	BCL11B																										1	1										HVCdown		3
3966	BCL2L13																						1								1									2
9505	BCL6																						1									1		1					HVCup	4
12316	BCL9																										1		1	1								AXdownRAdown		4
9606	BCL9L																														1	1			1				LMANdown	4
4173	BCLAF1																				1				1							1			1		RA_xReg_yellow_slowDown		LMANdown	6
9286	BCR																				1		1									1	1						AXup	5
9366	BDH1																								1												AX_xReg_black_slowUp			2
11255	BDNF																						1	1								1			1	1			LMANdown/RAdown	6
10930	BEGAIN																															1			1	1			LMANdown/RAdown	4
12241	BEND3																														1	1			1				LMANup	4
12648	BEND6																								1							1	1	1	1		AX_xReg_turquoise_slowUp		AXup/HVCup/LMANup	7
2109	BEND7																										1		1			1			1			RAup	LMANup	6
7111	BET1																				1																			1
991	BFAR																															1	1		1				AXup/LMANup	4
2638	BHLHE40																				1		1				1		1			1	1		1			RAup	AXdown/LMANdown	9
11515	BICD1																										1			1		1		1				AXdown	HVCup	6
9490	BICDL1																															1			1				LMANdown	3
10432	BICRAL																								1		1		1			1			1		AX_xReg_purple_transientDecrease/HVC_xReg_red_sustainedDown	RAdown	LMANdown	8
11033	BIN1																														1	1				1			RAdown	4
3278	BIRC6																				1																			1
8939	BIRC7	1						1																								1			1				LMANdown	3
4945	BIVM																								1												HVC_xReg_yellow_slowDown			2
1349	BLMH																				1																			1
6771	BLOC1S2																								1												RA_xReg_lightgreen_inconsistentDecrease			2
11675	BLOC1S4																				1				1		1		1		1						AX_xReg_red_sustainedDown/RA_xReg_pink_noisyDown	RAdown		7
8931	BLOC1S6																				1																			1
11323	BLVRA																										1			1		1			1			AXup	LMANup	6
4497	BLZF1																							1																1
10017	BMP2																							1								1			1				LMANdown	4
9598	BMP7																				1																			1
6481	BMT2																										1	1										HVCup		3
12154	BNC2																															1	1						AXup	3
1212	BNIP2																														1									1
7158	BNIP3L																				1				1							1			1		HVC_xReg_cyan_lateDoubleIncrease		LMANdown	6
8943	BOK																								1						1	1		1	1		AX_xReg_yellow_slowDown		HVCdown/LMANdown	7
13921	BORCS5																														1	1			1				LMANdown	4
843	BRD3																				1				1							1		1	1		LMAN_xReg_lightcyan_1to2hrIncrease		HVCdown/LMANdown	7
921	BRI3BP																															1			1				LMANdown	3
9375	BRINP1																															1			1				LMANup	3
8094	BRIX1																						1																	1
10499	BRMS1L																								1												AX_xReg_green_sustainedUp			2
10236	BROX																				1																			1
242	BRPF3																															1			1				LMANdown	3
9174	BRS3																				1	1		1			1			1		1	1					AXup	AXup	9
9281	BRSK2																								1												HVC_xReg_cyan_lateDoubleIncrease			2
1089	BSDC1																								1												LMAN_xReg_greenyellow_sustainedDown			2
7031	BSG																								1							1			1		RA_xReg_yellow_slowDown		LMANup	5
9362	BTAF1																															1	1						AXup	3
9041	BTBD1																				1				1												AX_xReg_red_sustainedDown/RA_xReg_yellow_slowDown			3
1708	BTBD10																				1						1		1		1	1			1			RAdown	LMANup	8
11417	BTBD11																															1			1				LMANup	3
7359	BTBD2																															1				1			RAup	3
11096	BTBD6																										1		1			1		1	1	1		RAup	HVCup/LMANup/RAup	8
3151	BTBD9																								1												AX_xReg_black_slowUp			2
10669	BTF3L4																						1		1												AX_xReg_blue_delayedUp/HVC_xReg_blue_delayedUp			3
10950	BTG1																						1																	1
13480	BTRC																								1												LMAN_xReg_royalblue_earlyIncreaseLateIncrease			2
2619	BUB1																							1																1
6878	BUB1B																				1											1			1				LMANdown	4
13459	BUB3																								1												LMAN_xReg_turquoise_slowUp			2
14027	BZW2																						1		1							1			1		AX_xReg_turquoise_slowUp		LMANdown	6
9217	C13H5orf15																								1							1			1		RA_xReg_lightgreen_inconsistentDecrease		LMANup	5
3054	C1GALT1																							1																1
8603	C1QB																								1												HVC_xReg_midnightblue_inconsistentDecrease			2
7483	C1QTNF2																				1											1			1				LMANup	4
2572	C1QTNF4																										1		1		1	1	1	1	1	1		RAdown	AXdown/HVCdown/LMANdown/RAdown	10
3817	C1QTNF6																															1		1					HVCdown	3
11947	C1QTNF7																				1																			1
11971	C1R																							1																1
4744	C2CD2																															1			1				LMANup	3
12045	C7																							1							1									2
7986	CA10																										1			1	1	1		1	1			AXdown	HVCdown/LMANdown	8
8800	CA4																															1			1				LMANup	3
8736	CA7																								1												LMAN_xReg_salmon_doubleIncrease			2
4557	CA8																										1		1									RAup		3
8863	CAB39																					1			1							1			1		AX_xReg_blue_delayedUp		LMANup	6
4993	CAB39L																							1																1
2018	CABIN1																				1				1		1			1		1		1	1		HVC_xReg_purple_transientDecrease	AXdown	HVCdown/LMANdown	10
12106	CABLES1																										1	1										HVCdown		3
1698	CABLES2																										1	1				1		1	1			HVCup	HVCup/LMANup	7
2255	CABP1																					1	1		1		1	1	1	1		1		1		1	AX_xReg_turquoise_slowUp/HVC_xReg_black_slowUp	AXup/HVCup/RAup	HVCup/RAup	13
3962	CACNA1C																				1						1			1	1							AXup		5
13758	CACNA1D																					1					1		1	1		1			1	1		AXdownRAdown	LMANdown/RAdown	9
3717	CACNA1I																										1		1	1		1	1					AXdownRAdown	AXdown	7
6230	CACNB4																					1	1		1												AX_xReg_green_sustainedUp			4
1243	CACNG4																					1	1				1	1		1	1	1	1	1	1			AXdown/HVCdown	AXdown/HVCdown/LMANdown	12
8283	CACNG5																										1		1	1		1		1				AXupRAup	HVCdown	7
8522	CACYBP																						1		1							1			1		AX_xReg_blue_delayedUp/HVC_xReg_blue_delayedUp		LMANup	6
12700	CALB1																						1		1						1	1				1	AX_xReg_turquoise_slowUp		RAdown	7
1919	CALCB																															1		1	1				HVCup/LMANup	4
829	CALCR																										1	1				1		1	1			HVCup	HVCup/LMANup	7
7875	CALCRL																															1				1			RAup	3
13974	CALM1																										1			1		1	1					AXup	AXup	6
3076	CAMK1D																										1	1		1	1	1	1	1	1			AXdown/HVCup	AXdown/HVCup/LMANup	10
432	CAMK1G																															1			1	1			LMANdown/RAdown	4
526	CAMKK1																				1						1	1				1			1	1		HVCup	LMANdown/RAup	8
1280	CAMKK2																										1		1		1	1			1			RAup	LMANdown	7
6339	CAMKMT																				1																			1
6773	CAMLG																								1												AX_xReg_purple_transientDecrease			2
7548	CAMSAP1																						1									1			1				LMANdown	4
7710	CAMSAP2																								1												AX_xReg_blue_delayedUp			2
10424	CAND1																						1				1	1										HVCup		4
11128	CANT1																										1		1	1	1							AXdownRAup		5
14480	CANX																								1		1		1								AX_xReg_green_sustainedUp/HVC_xReg_cyan_lateDoubleIncrease	RAup		5
11444	CAP2																										1	1			1	1	1	1				HVCdown	AXup/HVCdown	8
9830	CAPN10																							1								1			1				LMANdown	4
10536	CAPN11																															1			1				LMANup	3
13413	CAPN3																															1		1					HVCup	3
234	CAPN5																															1			1				LMANup	3
4220	CAPRIN1																				1										1	1			1				LMANup	5
14447	CAPZA1																								1												LMAN_xReg_royalblue_earlyIncreaseLateIncrease			2
10224	CAPZA2																				1		1																	2
1286	CAPZB																						1		1												AX_xReg_purple_transientDecrease			3
8462	CARD11																															1			1				LMANup	3
2698	CARF																										1		1		1							RAup		4
9488	CARHSP1																										1		1			1	1					RAup	AXdown	6
12180	CARNMT1																										1		1									RAdown		3
4075	CASC3																															1	1						AXdown	3
7448	CASP9																								1												HVC_xReg_tan_transientEarlyUp			2
12117	CASQ2																				1																			1
2962	CAV2																							1								1			1				LMANup	4
987	CBFA2T2																								1		1		1			1		1			AX_xReg_purple_transientDecrease	RAdown	HVCdown	8
14387	CBFB																								1						1	1			1		LMAN_xReg_greenyellow_sustainedDown		LMANdown	6
2537	CBLL1																				1						1		1			1			1			RAdown	LMANdown	7
6253	CBX7																				1											1			1				LMANdown	4
11278	CBY1																															1	1						AXdown	3
7865	CCBE1																															1			1				LMANdown	3
1825	CCDC117																				1																			1
4580	CCDC125																							1																1
11166	CCDC134																								1							1			1		LMAN_xReg_greenyellow_sustainedDown		LMANdown	5
10087	CCDC141																															1		1	1				HVCup/LMANup	4
5134	CCDC149																														1									1
3160	CCDC167																								1		1		1								AX_xReg_pink_noisyDown	RAdown		5
1857	CCDC18																															1	1						AXup	3
2835	CCDC186																								1							1				1	AX_xReg_purple_transientDecrease		RAdown	5
4146	CCDC28A																				1																			1
13098	CCDC3																															1			1				LMANdown	3
2225	CCDC40										1	1					1	1						1																1
13499	CCDC50																				1																			1
9197	CCDC51																										1		1									RAdown		3
7908	CCDC57																							1								1			1				LMANdown	4
1013	CCDC6																														1									1
1728	CCDC66																															1	1						AXup	3
8445	CCDC69	1	1					1	1												1																			1
3713	CCDC73																								1												AX_xReg_midnightblue_inconsistentDecrease/HVC_xReg_midnightblue_inconsistentDecrease			2
3954	CCDC77																										1		1									RAdown		3
13139	CCDC82																															1			1				LMANup	3
14475	CCDC85A																										1	1			1	1		1	1			HVCdown	HVCdown/LMANdown	8
9747	CCDC88A																						1		1							1			1		AX_xReg_green_sustainedUp		LMANup	6
1000	CCDC92																														1	1			1				LMANup	4
3720	CCDC93																						1																	1
11173	CCK																				1						1	1				1		1	1			HVCdown	HVCdown/LMANdown	8
7987	CCL20																															1	1						AXup	3
7958	CCN2																								1							1		1	1	1	HVC_xReg_lightcyan_1to2hrIncrease		HVCdown/LMANdown/RAdown	7
12630	CCN4																															1			1	1			LMANdown/RAdown	4
5683	CCNB2																										1		1		1	1		1	1			RAup	HVCup/LMANup	8
1120	CCND3																				1											1		1	1				HVCup/LMANup	5
8501	CCNE1																							1																1
7558	CCNG1																														1	1			1				LMANdown	4
12384	CCNH																							1																1
2194	CCNJ																															1	1						AXup	3
10887	CCNK																							1	1		1	1		1							LMAN_xReg_greenyellow_sustainedDown	AXdown/HVCdown		7
504	CCNL2																				1				1												AX_xReg_lightcyan_1to2hrIncrease/HVC_xReg_lightcyan_1to2hrIncrease			3
9882	CCNYL1																										1		1			1			1			RAup	LMANdown	6
8463	CCPG1																								1												AX_xReg_black_slowUp			2
3667	CCR4																				1											1			1				LMANup	4
3106	CCT2																						1		1							1			1		LMAN_xReg_cyan_lateDoubleIncrease		LMANup	6
2781	CCT4																															1			1				LMANup	3
13879	CCT5																						1																	1
12463	CCT8																						1		1												HVC_xReg_lightgreen_inconsistentDecrease			3
1111	CCZ1																								1												AX_xReg_green_sustainedUp/HVC_xReg_cyan_lateDoubleIncrease			2
12491	CD109																														1									1
9340	CD151																										1		1									RAup		3
13920	CD164																						1		1							1			1		HVC_xReg_blue_delayedUp		LMANup	6
12304	CD2																						1																	1
4554	CD247																										1			1		1			1			AXdown	LMANdown	6
11945	CD38																								1		1		1			1				1	AX_xReg_black_slowUp	RAup	RAup	8
6530	CD40																															1			1				LMANdown	3
9178	CD40LG																															1			1				LMANup	3
9664	CD44																															1			1				LMANup	3
14628	CD59																										1	1				1		1	1			HVCup	HVCup/LMANup	7
9727	CD82																														1	1		1	1				HVCup/LMANup	5
5218	CD9																							1							1	1			1				LMANup	5
14637	CD99																														1									1
4992	CDADC1																										1		1			1			1			RAdown	LMANup	6
10141	CDAN1																										1		1									RAdown		3
8760	CDC14A																						1																	1
3862	CDC14B																															1			1				LMANdown	3
12874	CDC16																				1						1			1								AXdown		4
10454	CDC20																							1			1		1									RAup		4
8653	CDC25A																										1		1			1			1			RAup	LMANup	6
11927	CDC37L1																								1		1		1			1			1		RA_xReg_greenyellow_sustainedDown	RAdown	LMANup	8
1522	CDC42																								1												AX_xReg_turquoise_slowUp			2
10657	CDC42EP3																															1		1	1				HVCdown/LMANdown	4
13095	CDC42SE2																						1		1												AX_xReg_magenta_1hrUp/LMAN_xReg_turquoise_slowUp			3
7524	CDC45																				1																			1
14017	CDCA7L																							1																1
8774	CDH11																					1	1		1	1	1		1		1						AX_xReg_blue_delayedUp	RAdown		9
6528	CDH13																										1		1		1	1		1				RAup	HVCdown	7
12507	CDH17																				1																			1
4476	CDH2																						1				1			1								AXdown		4
1631	CDH4																									1	1			1	1	1		1				AXdown	HVCdown	8
7772	CDHR1																															1			1	1			LMANdown/RAup	4
11314	CDK13																				1										1									2
11000	CDK17																										1		1	1		1		1	1			AXdownRAdown	HVCdown/LMANdown	8
8112	CDK2AP1																										1		1			1		1	1			RAup	HVCup/LMANup	7
10261	CDK6																						1		1							1	1	1			AX_xReg_black_slowUp		AXup/HVCup	7
1611	CDK9																				1																			1
11306	CDKL1																														1									1
12767	CDKL5																										1		1			1	1		1	1		RAup	AXup/LMANdown/RAdown	8
745	CDO1																										1	1	1	1		1	1	1	1	1		AXdown/HVCup/RAup	AXdown/HVCup/LMANdown/RAup	11
9654	CDR2L																										1	1				1			1			HVCup	LMANup	6
10923	CDS1																										1	1				1	1	1	1	1		HVCup	AXup/HVCup/LMANup/RAup	9
11098	CDV3																						1				1		1		1	1			1			RAup	LMANup	8
11474	CDYL																							1	1						1						AX_xReg_pink_noisyDown			4
3951	CDYL2																				1						1			1								AXdown		4
8633	CEBPG																								1												AX_xReg_greenyellow_sustainedDown			2
9745	CELF1																															1			1				LMANdown	3
7804	CELF4																										1	1		1	1	1		1	1			AXdown/HVCdown	HVCdown/LMANdown	9
8727	CEND1																						1									1			1				LMANup	4
3657	CENPM																										1		1									RAup		3
11662	CENPN																							1																1
7505	CENPT																															1			1				LMANdown	3
4650	CEP162																								1												LMAN_xReg_royalblue_earlyIncreaseLateIncrease			2
10733	CEP170																						1																	1
11068	CEP170B																										1			1		1			1			AXdown	LMANdown	6
9173	CEP19																										1		1									RAup		3
8300	CEP350										1			1											1												HVC_xReg_grey6_delayedDecrease/LMAN_xReg_yellow_slowDown			2
2581	CEP41																								1							1			1		HVC_xReg_greenyellow_sustainedDown		LMANdown	5
5419	CEP44																										1		1									RAdown		3
2097	CEP55																								1							1			1		LMAN_xReg_greenyellow_sustainedDown		LMANup	5
12186	CEP78																										1		1									RAup		3
13206	CEP83																				1											1	1						AXup	4
1135	CEP95																															1			1				LMANdown	3
30	CEPT1																															1			1				LMANup	3
13216	CERK																				1											1	1	1	1				AXup/HVCup/LMANup	6
10045	CERKL																							1								1			1				LMANdown	4
9546	CETN2																								1						1	1			1	1	AX_xReg_turquoise_slowUp		LMANdown/RAdown	7
5053	CFAP300																								1												AX_xReg_pink_noisyDown/HVC_xReg_greenyellow_sustainedDown			2
12168	CFAP44										1	1	1				1	1	1													1		1	1				HVCdown/LMANdown	4
2677	CFAP58										1	1	1	1			1	1	1													1				1			RAdown	3
3118	CFL2																								1							1		1	1		HVC_xReg_cyan_lateDoubleIncrease		HVCup/LMANup	6
2622	CFLAR	1	1					1	1															1																1
2943	CFTR																															1	1	1					AXup/HVCup	4
13893	CGA																				1																			1
12279	CGGBP1																															1			1				LMANdown	3
6555	CGNL1																						1				1		1		1	1	1					RAup	AXup	8
9156	CH25H																										1		1			1		1	1			RAup	HVCup/LMANup	7
7380	CHAF1A										1						1				1											1			1				LMANdown	4
12551	CHAF1B																							1																1
7763	CHAT																						1									1	1						AXup	4
13656	CHCHD2																															1		1	1				HVCup/LMANup	4
2003	CHCHD4																						1		1												AX_xReg_blue_delayedUp			3
4458	CHD1L																										1		1									RAup		3
9367	CHD2																					1			1												AX_xReg_yellow_slowDown			3
11930	CHD4																										1		1									RAup		3
12310	CHD7																															1			1				LMANup	3
1705	CHDH																															1			1				LMANdown	3
7724	CHFR																								1												RA_xReg_cyan_lateDoubleIncrease			2
2893	CHGB	1						1																	1		1	1			1	1		1	1		LMAN_xReg_lightcyan_1to2hrIncrease	HVCup	HVCup/LMANdown	10
2427	CHIC1																				1											1			1				LMANdown	4
2184	CHKA																										1		1	1		1			1			AXdownRAdown	LMANup	7
9681	CHL1																										1		1									RAup		3
12322	CHMP2B																				1										1									2
11581	CHMP5																						1																	1
3441	CHN2																						1	1								1	1		1				AXup/LMANup	6
4619	CHODL																										1	1	1		1	1			1			HVCdown/RAdown	LMANdown	8
13030	CHORDC1																								1												HVC_xReg_cyan_lateDoubleIncrease			2
13416	CHP1																				1						1		1			1			1			RAdown	LMANup	7
10934	CHPF																				1		1																	2
3895	CHPT1																															1		1					HVCup	3
5084	CHRDL2																															1		1	1	1			HVCup/LMANup/RAup	5
11502	CHRM2																															1			1				LMANdown	3
10753	CHRM3																															1		1	1				HVCdown/LMANdown	4
2660	CHRM4																															1			1				LMANdown	3
3025	CHRM5																										1		1			1			1	1		RAdown	LMANdown/RAdown	7
10191	CHRNA1																				1											1			1	1			LMANdown/RAdown	5
11886	CHRNA9																							1																1
2511	CHRNG																															1		1	1				HVCup/LMANup	4
9872	CHST1																					1	1		1		1	1		1		1	1		1		AX_xReg_pink_noisyDown/LMAN_xReg_greenyellow_sustainedDown/RA_xReg_pink_noisyDown	AXdown/HVCup	AXdown/LMANdown	12
12855	CHST10																															1		1					HVCup	3
13198	CHST11																					1	1		1		1	1		1		1		1			AX_xReg_blue_delayedUp	AXdown/HVCdown	HVCdown	11
8419	CHST12																								1							1			1		RA_xReg_midnightblue_inconsistentDecrease		LMANup	5
10356	CHST15																															1		1	1	1			HVCdown/LMANdown/RAdown	5
2602	CIAO2A																								1												LMAN_xReg_lightyellow_2hrIncrease/RA_xReg_lightyellow_2hrIncrease			2
1637	CIAO2B																															1	1						AXdown	3
7399	CIAPIN1																				1											1			1				LMANup	4
8075	CIB2																															1	1		1				AXup/LMANup	4
13652	CIB3																							1																1
10608	CIPC																				1																			1
7899	CISD1																						1		1							1		1	1		AX_xReg_blue_delayedUp		HVCup/LMANup	7
2328	CIT																				1				1						1						AX_xReg_turquoise_slowUp			4
14598	CITED4																										1		1									RAdown		3
13608	CIZ1																				1																			1
12950	CKAP2																					1			1		1	1				1		1	1		AX_xReg_brown_slowDown	HVCdown	HVCdown/LMANdown	10
2645	CKAP5																														1	1				1			RAdown	4
11019	CKB																															1			1				LMANup	3
10718	CKS2																						1																	1
7694	CLCC1																				1																			1
4364	CLCN1																				1																			1
2396	CLCN7																															1				1			RAup	3
2306	CLDN1																															1		1					HVCdown	3
12552	CLDN14																				1																			1
11692	CLDN20																														1									1
13180	CLDND1																														1									1
3641	CLEC3B																															1			1				LMANdown	3
7422	CLIC4																				1				1		1		1			1	1		1		HVC_xReg_blue_delayedUp	RAup	AXup/LMANup	10
2861	CLIP4																															1	1						AXup	3
9053	CLK4																								1							1			1		LMAN_xReg_greenyellow_sustainedDown		LMANdown	5
10858	CLMN																										1		1	1		1	1			1		AXupRAdown	AXup/RAdown	8
4965	CLN5																							1																1
5366	CLN8																				1						1		1									RAup		4
4001	CLPTM1L																								1												RA_xReg_red_sustainedDown			2
6747	CLSTN1																														1									1
1689	CLSTN2										1						1							1			1	1			1	1		1		1		HVCup	HVCup/RAdown	9
4357	CLSTN3																										1		1			1	1					RAdown	AXdown	6
4527	CLTA																										1	1				1		1				HVCup	HVCup	6
8723	CLTC																				1																			1
7431	CLTCL1																										1	1		1								AXdown/HVCup		4
4042	CLUAP1																								1												HVC_xReg_yellow_slowDown/RA_xReg_yellow_slowDown			2
1850	CLUH																				1				1		1		1			1			1		AX_xReg_purple_transientDecrease	RAup	LMANup	9
12068	CLUL1	1						1																								1		1	1				HVCdown/LMANup	4
12898	CLYBL																										1		1			1		1	1			RAup	HVCup/LMANup	7
14465	CMC4																										1		1			1			1			RAdown	LMANup	6
8688	CMKLR1																															1			1				LMANup	3
10639	CMPK1																										1	1				1			1			HVCup	LMANup	6
4805	CMPK2																															1			1				LMANup	3
12225	CMSS1																										1			1								AXdown		3
10516	CMTR1																				1						1		1									RAup		4
7787	CMTR2																															1			1				LMANdown	3
4111	CNDP2																								1							1			1		AX_xReg_lightyellow_2hrIncrease/LMAN_xReg_lightyellow_2hrIncrease		LMANup	5
13579	CNEP1R1																										1		1									RAup		3
12846	CNGA3																															1		1	1				HVCup/LMANdown	4
316	CNGB1																															1	1	1	1				AXdown/HVCdown/LMANdown	5
6008	CNGB3																				1																			1
11275	CNIH1																								1												AX_xReg_purple_transientDecrease/HVC_xReg_purple_transientDecrease			2
5396	CNIH4																				1																			1
11687	CNKSR3																															1	1		1				AXup/LMANup	4
14434	CNOT1																								1		1		1								HVC_xReg_magenta_1hrUp	RAup		5
11015	CNOT10																						1																	1
9042	CNOT6																										1	1	1	1		1			1			AXdown/HVCdown/RAdown	LMANdown	8
11693	CNOT7																								1												AX_xReg_purple_transientDecrease			2
8299	CNOT8																				1						1		1									RAup		4
3514	CNOT9																								1							1			1		LMAN_xReg_royalblue_earlyIncreaseLateIncrease		LMANdown	5
10965	CNPPD1																				1						1		1									RAdown		4
13895	CNR1																															1			1				LMANdown	3
9996	CNRIP1																										1			1		1			1			AXdown	LMANdown	6
10698	CNST																							1								1			1				LMANdown	4
941	CNTD1																								1												LMAN_xReg_lightgreen_inconsistentDecrease			2
196	CNTN2																															1				1			RAup	3
3086	COCH																															1			1				LMANup	3
8473	COG1																															1	1						AXdown	3
3428	COG2																										1		1									RAup		3
7862	COG4																										1		1									RAdown		3
12958	COG6																														1	1			1				LMANup	4
1944	COG7																										1		1									RAdown		3
10334	COL1A2																								1												AX_xReg_green_sustainedUp			2
7567	COL26A1																															1			1				LMANup	3
2197	COL27A1																															1		1	1				HVCdown/LMANdown	4
6660	COL6A1																										1	1	1			1		1	1			HVCup/RAup	HVCup/LMANup	8
8289	COL6A3	1	1	1				1	1	1											1			1	1												RA_xReg_salmon_doubleIncrease			4
12580	COLEC10																															1			1				LMANup	3
12701	COLEC11																							1			1		1									RAdown		4
5290	COLEC12																														1									1
10913	COLQ																							1								1			1				LMANup	4
11858	COMMD8																							1																1
8673	COMTD1																															1			1	1			LMANup/RAup	4
2892	COPA																															1				1			RAup	3
1005	COPE																						1		1												AX_xReg_midnightblue_inconsistentDecrease			3
14204	COPS2																															1			1				LMANup	3
8627	COPS3																						1				1	1				1			1			HVCup	LMANup	7
4295	COPS7A																				1				1												HVC_xReg_lightgreen_inconsistentDecrease			3
8295	COPS8																										1		1									RAup		3
4564	COQ3																										1		1									RAdown		3
1575	COQ4																										1		1									RAdown		3
9344	COQ7																										1		1									RAdown		3
10116	COQ8A																								1												LMAN_xReg_yellow_slowDown			2
11864	CORO1C																						1																	1
7630	CORO2A																							1			1		1	1		1		1	1			AXdownRAup	HVCdown/LMANdown	9
13227	COX6C																															1				1			RAdown	3
12380	COX7C																				1											1		1					HVCup	4
12352	CPA6																							1								1				1			RAdown	4
3008	CPE																										1	1		1		1			1			AXdown/HVCdown	LMANdown	7
7712	CPEB1																										1			1								AXdown		3
4310	CPEB2																				1			1								1				1			RAdown	5
3097	CPM																								1		1		1			1		1	1		HVC_xReg_purple_transientDecrease	RAup	HVCup/LMANup	9
2243	CPN1																										1		1			1	1	1	1			RAdown	AXdown/HVCup/LMANdown	8
4662	CPNE3																								1												AX_xReg_lightgreen_inconsistentDecrease			2
12210	CPOX																						1																	1
8582	CPSF4																								1												RA_xReg_lightgreen_inconsistentDecrease			2
3100	CPSF6																						1																	1
9402	CPT1A																								1		1		1			1			1		LMAN_xReg_greenyellow_sustainedDown	RAup	LMANup	8
1024	CRABP1																				1											1	1						AXup	4
13418	CRACR2B																															1		1		1			HVCdown/RAup	4
10203	CRAMP1																										1			1	1	1			1			AXdown	LMANdown	7
9812	CRBN																				1										1									2
13501	CREB1																								1		1	1				1			1		AX_xReg_greenyellow_sustainedDown	HVCdown	LMANdown	8
2669	CREB3L1																															1		1					HVCdown	3
11498	CREB3L2																				1											1			1				LMANdown	4
9637	CREBBP																								1												AX_xReg_green_sustainedUp			2
908	CREBRF																								1							1			1		AX_xReg_red_sustainedDown		LMANdown	5
13847	CREG1																															1			1				LMANup	3
2719	CRELD2																				1				1												RA_xReg_blue_delayedUp			3
9403	CREM																						1				1		1	1	1							AXdownRAdown		6
7192	CRHR1																														1									1
10467	CRIPT																								1												AX_xReg_purple_transientDecrease/RA_xReg_purple_transientDecrease			2
12391	CRISPLD1																				1						1	1				1		1		1		HVCup	HVCup/RAup	8
8069	CRLF3																						1																	1
12125	CRMP1																										1			1		1			1			AXdown	LMANdown	6
1054	CRTC1																						1		1						1						AX_xReg_lightcyan_1to2hrIncrease/LMAN_xReg_lightyellow_2hrIncrease			4
6217	CRY1																						1		1						1	1		1	1		AX_xReg_magenta_1hrUp		HVCdown/LMANdown	8
6343	CRY2																				1																			1
12619	CRYAA																							1	1												AX_xReg_brown_slowDown			3
9692	CRYAB																															1		1	1				HVCup/LMANup	4
13913	CRYBG1																										1	1				1		1				HVCup	HVCup	6
781	CRYM																								1						1						AX_xReg_red_sustainedDown			3
12529	CRYZL1																								1												LMAN_xReg_lightcyan_1to2hrIncrease			2
14424	CSDE1																				1																			1
10511	CSGALNACT1																														1									1
14575	CSNK1A1																						1	1																2
13202	CSNK1E																							1	1												AX_xReg_cyan_lateDoubleIncrease			3
7755	CSNK1G1																						1								1									2
9043	CSRNP1																				1																			1
10820	CSRNP3																				1						1			1	1							AXdown		5
14546	CSRP1																														1	1	1						AXdown	4
11916	CSTB																															1		1	1				HVCup/LMANup	4
3594	CSTF3																				1				1												AX_xReg_grey6_delayedDecrease			3
12419	CTBP1																				1				1							1				1	HVC_xReg_blue_delayedUp/RA_xReg_salmon_doubleIncrease		RAup	6
12039	CTC1																								1												AX_xReg_purple_transientDecrease			2
596	CTCF																								1		1		1								LMAN_xReg_cyan_lateDoubleIncrease/RA_xReg_black_slowUp	RAdown		5
11422	CTDP1																						1																	1
8923	CTDSPL																															1			1				LMANdown	3
9785	CTDSPL2																							1	1							1			1		AX_xReg_green_sustainedUp		LMANdown	6
12565	CTHRC1																										1		1			1			1			RAup	LMANup	6
3653	CTNNB1																															1		1	1				HVCdown/LMANdown	4
2153	CTNNBL1																				1						1		1									RAup		4
4305	CTNND2																								1							1			1		RA_xReg_lightgreen_inconsistentDecrease		LMANdown	5
8887	CTR9																				1																			1
13826	CTSB																															1			1				LMANup	3
9255	CTSD																										1		1			1			1			RAdown	LMANup	6
9805	CTSH																								1												HVC_xReg_red_sustainedDown			2
2958	CTSO																										1		1									RAdown		3
2363	CTSZ																															1			1				LMANup	3
9611	CTTN																										1		1									RAdown		3
10136	CTTNBP2																						1				1		1	1		1		1	1			AXdownRAdown	HVCdown/LMANdown	9
11341	CUL1																				1																			1
9405	CUL2																														1									1
8707	CUL3																						1								1									2
4934	CUL4A																				1																			1
9910	CUL4B																								1												LMAN_xReg_royalblue_earlyIncreaseLateIncrease			2
13005	CUL5																						1									1	1						AXup	4
2351	CUTC																				1											1	1						AXdown	4
10074	CWC22																										1	1	1		1							HVCup/RAdown		5
13174	CXADR																										1	1	1			1		1	1			HVCdown/RAdown	HVCdown/LMANdown	8
9126	CXCL12																				1						1	1										HVCup		4
2009	CXCL14																					1	1				1	1		1		1		1				AXup/HVCup	HVCup	9
11325	CXCR4																															1			1				LMANup	3
7309	CXXC5																										1		1			1			1			RAup	LMANdown	6
6244	CYCS																				1			1	1							1		1	1		AX_xReg_purple_transientDecrease		HVCup/LMANup	8
4906	CYFIP1																				1																			1
8247	CYFIP2																															1			1	1			LMANdown/RAdown	4
617	CYGB																					1			1	1	1	1	1			1		1	1	1	AX_xReg_red_sustainedDown	HVCdown/RAdown	HVCdown/LMANdown/RAdown	13
10433	CYLD																										1			1								AXdown		3
14231	CYP19A1																										1	1				1	1	1	1			HVCdown	AXdown/HVCdown/LMANdown	8
11361	CYTH4																							1								1			1				LMANdown	4
2010	D2HGDH																										1		1									RAup		3
13458	DAB1																										1	1	1		1	1	1		1			HVCdown/RAup	AXup/LMANup	9
3472	DACT2																						1				1			1		1		1	1			AXup	HVCdown/LMANdown	8
11621	DAGLA																								1												AX_xReg_turquoise_slowUp			2
6723	DAGLB																						1									1			1				LMANdown	4
11537	DAP																						1		1		1		1		1						HVC_xReg_midnightblue_inconsistentDecrease	RAdown		7
4340	DAP3																										1		1									RAup		3
1066	DAPK2																															1			1				LMANup	3
7122	DAPP1																															1		1					HVCup	3
8182	DARS2																								1												AX_xReg_purple_transientDecrease			2
2838	DBF4																															1	1						AXup	3
8288	DBNDD2																															1		1	1				HVCup/LMANup	4
382	DBR1																										1		1									RAdown		3
1674	DBT																								1												AX_xReg_magenta_1hrUp			2
14187	DBX2																										1		1			1	1		1	1		RAup	AXup/LMANup/RAup	8
7802	DCAF1																										1			1								AXup		3
4711	DCAF13																								1												HVC_xReg_cyan_lateDoubleIncrease			2
3006	DCAF17																								1						1						HVC_xReg_cyan_lateDoubleIncrease			3
12294	DCAF6																															1			1				LMANdown	3
4504	DCBLD2																										1		1			1	1					RAup	AXup	6
13925	DCDC2																										1		1			1			1			RAup	LMANup	6
13368	DCK																								1							1			1		LMAN_xReg_greenyellow_sustainedDown		LMANup	5
11214	DCLK3																				1											1	1	1	1	1			AXup/HVCdown/LMANdown/RAdown	7
14107	DCN																			1							1	1	1			1	1	1	1	1		HVCup/RAup	AXup/HVCup/LMANup/RAup	11
8787	DCP1A																														1	1			1				LMANdown	4
351	DCPS																				1				1							1			1		AX_xReg_salmon_doubleIncrease		LMANdown	6
10712	DCTD																										1		1									RAup		3
8518	DCTN4																															1			1				LMANup	3
10011	DCUN1D1																															1				1			RAdown	3
12877	DCUN1D2																														1									1
7750	DCUN1D3																														1									1
5050	DCUN1D5																				1		1																	2
8744	DDB1																				1																			1
1039	DDHD2																															1			1	1			LMANup/RAup	4
6529	DDOST																								1												AX_xReg_black_slowUp			2
12733	DDX1																								1							1			1		HVC_xReg_cyan_lateDoubleIncrease		LMANup	5
11248	DDX18																						1				1		1									RAdown		4
1132	DDX31																										1		1									RAup		3
4763	DDX3X																						1		1												AX_xReg_turquoise_slowUp/HVC_xReg_cyan_lateDoubleIncrease			3
9172	DDX46																						1				1		1									RAup		4
2005	DDX51																							1			1		1			1			1			RAup	LMANdown	7
6522	DDX52																				1				1												AX_xReg_pink_noisyDown			3
1625	DEAF1																							1																1
844	DECR2																															1			1				LMANup	3
10197	DEGS1																						1	1	1		1		1								AX_xReg_turquoise_slowUp/HVC_xReg_cyan_lateDoubleIncrease	RAup		7
10917	DEGS2																															1		1					HVCdown	3
3880	DEK																								1							1				1	AX_xReg_red_sustainedDown/HVC_xReg_red_sustainedDown		RAdown	5
14181	DENND1A																								1												AX_xReg_blue_delayedUp			2
7742	DENND1B																															1	1		1				AXup/LMANup	4
11488	DENND2A																					1	1				1			1		1		1	1			AXup	HVCup/LMANup	9
662	DENND2C																															1		1	1				HVCup/LMANup	4
9541	DENND4A																								1		1		1			1				1	AX_xReg_purple_transientDecrease/RA_xReg_yellow_slowDown	RAdown	RAdown	8
12145	DENND4C																										1		1									RAup		3
8238	DENR																				1				1						1						AX_xReg_red_sustainedDown			4
10949	DEPDC1																				1																			1
12002	DEPDC1B																							1																1
3592	DEPDC7																							1	1												LMAN_xReg_greenyellow_sustainedDown			3
12710	DEPTOR																				1				1		1		1			1			1		AX_xReg_turquoise_slowUp	RAup	LMANdown	9
3983	DERA	1			1																											1		1	1				HVCup/LMANup	4
11171	DESI1																															1			1				LMANup	3
10715	DESI2																										1			1		1	1					AXup	AXup	6
14513	DFFB																						1																	1
670	DGCR8																															1	1						AXup	3
569	DGKD																										1		1									RAdown		3
14198	DGKE																										1	1			1							HVCup		4
14113	DGKZ																					1	1		1	1	1		1			1				1	AX_xReg_turquoise_slowUp	RAdown	RAdown	11
10722	DGLUCY																								1							1			1		AX_xReg_salmon_doubleIncrease		LMANdown	5
10761	DHCR24																										1	1				1			1			HVCup	LMANdown	6
8349	DHCR7																										1	1				1		1				HVCup	HVCup	6
102	DHDDS																						1																	1
8813	DHRS11																							1								1			1				LMANup	4
12948	DHRS12																										1		1									RAdown		3
8411	DHRS3																				1											1		1					HVCup	4
11167	DHRS7																										1		1			1			1			RAup	LMANup	6
89	DHRS7C																															1		1					HVCup	3
8201	DHTKD1																				1																			1
4366	DHX29																							1																1
4287	DHX32																															1		1	1				HVCup/LMANup	4
7529	DHX33																				1																			1
8195	DHX35																										1	1				1		1	1			HVCup	HVCup/LMANup	7
10591	DHX36																							1	1												HVC_xReg_cyan_lateDoubleIncrease			3
936	DHX37																										1		1									RAup		3
11937	DHX57																										1		1									RAdown		3
7397	DHX8																														1	1			1				LMANdown	4
8467	DIABLO																				1																			1
10832	DICER1																				1						1		1									RAdown		4
10736	DIO1																															1			1				LMANdown	3
9269	DIP2C																						1				1		1									RAdown		4
1870	DIPK1A																															1		1					HVCup	3
7813	DIPK1B																															1				1			RAup	3
8788	DIRAS2																								1		1		1	1	1	1			1	1	AX_xReg_blue_delayedUp	AXdownRAdown	LMANup/RAdown	11
10234	DISP1																															1			1				LMANdown	3
3281	DKK2																															1				1			RAdown	3
8870	DKK3																										1		1			1		1				RAdown	HVCup	6
2509	DLAT																				1				1							1			1		RA_xReg_purple_transientDecrease		LMANup	6
2520	DLD																										1	1				1			1			HVCup	LMANup	6
3730	DLGAP5	1	1	1				1	1	1											1																			1
10933	DLK1																										1	1	1			1			1			HVCdown/RAup	LMANup	7
10606	DLK2																							1								1	1	1	1				AXdown/HVCdown/LMANdown	6
3204	DLST																								1							1			1		AX_xReg_red_sustainedDown		LMANup	5
14046	DLX6																								1							1			1		AX_xReg_blue_delayedUp		LMANdown	5
10503	DMAP1																						1		1		1		1		1						AX_xReg_black_slowUp/HVC_xReg_black_slowUp/RA_xReg_black_slowUp	RAdown		7
13469	DMBX1																										1		1									RAup		3
1422	DMGDH																				1										1									2
13217	DMTF1																															1		1	1				HVCdown/LMANdown	4
1287	DNA2																										1	1				1		1	1			HVCdown	HVCdown/LMANdown	7
13966	DNAJA1																						1		1												HVC_xReg_blue_delayedUp			3
6629	DNAJA2																								1							1			1		AX_xReg_green_sustainedUp/HVC_xReg_cyan_lateDoubleIncrease		LMANup	5
2476	DNAJA3																															1				1			RAup	3
1037	DNAJA4																								1												AX_xReg_green_sustainedUp/HVC_xReg_cyan_lateDoubleIncrease/RA_xReg_cyan_lateDoubleIncrease			2
2071	DNAJB11																								1												AX_xReg_turquoise_slowUp/HVC_xReg_cyan_lateDoubleIncrease/RA_xReg_cyan_lateDoubleIncrease			2
4192	DNAJB14																														1									1
10047	DNAJB4																								1												AX_xReg_magenta_1hrUp			2
10270	DNAJB9																						1									1			1				LMANup	4
2798	DNAJC10																						1				1			1		1	1					AXup	AXup	7
7920	DNAJC12																															1		1					HVCup	3
6849	DNAJC17																								1												RA_xReg_yellow_slowDown			2
7843	DNAJC18																				1				1												LMAN_xReg_lightcyan_1to2hrIncrease			3
1085	DNAJC21																								1							1			1		AX_xReg_turquoise_slowUp		LMANup	5
11242	DNAJC24																										1		1									RAup		3
12405	DNAJC25																										1		1									RAup		3
3409	DNAJC6																				1				1												LMAN_xReg_lightcyan_1to2hrIncrease			3
8124	DNAJC7																								1												AX_xReg_turquoise_slowUp			2
1544	DNM1																				1																			1
3938	DNM1L																										1	1										HVCup		3
12370	DOK7																							1								1	1	1					AXup/HVCup	5
7171	DPAGT1																								1							1			1		RA_xReg_red_sustainedDown		LMANup	5
1663	DPH5																															1			1				LMANup	3
10385	DPH6																				1											1		1					HVCdown	4
2763	DPH7																										1		1			1				1		RAup	RAup	6
13178	DPT																															1			1				LMANup	3
8524	DPY19L3																								1						1	1			1		HVC_xReg_cyan_lateDoubleIncrease		LMANup	6
2400	DPYSL3																									1	1		1		1	1			1	1		RAdown	LMANup/RAdown	9
8974	DR1																						1									1			1				LMANdown	4
11463	DRAM1																				1											1				1			RAup	4
7140	DRAM2																								1												RA_xReg_greenyellow_sustainedDown			2
8553	DRAXIN																										1	1				1	1	1	1			HVCdown	AXdown/HVCdown/LMANdown	8
8646	DRC3										1						1															1		1					HVCup	3
342	DRC7	1	1	1				1	1	1	1	1	1				1	1	1						1												RA_xReg_lightgreen_inconsistentDecrease			2
14570	DRD1																															1	1		1				AXup/LMANdown	4
9648	DRD2																										1		1	1								AXupRAdown		4
12161	DRD3																							1	1						1						HVC_xReg_brown_slowDown			4
6110	DRD5	1	1		1	1																1					1		1			1			1			RAup	LMANdown	7
12712	DSCC1																				1																			1
12091	DSE																															1	1						AXup	3
4479	DSG2																															1		1	1				HVCup/LMANdown	4
2748	DSTN																						1																	1
5779	DSTYK																								1												AX_xReg_red_sustainedDown			2
13409	DTD2																															1		1					HVCup	3
10398	DTL																														1									1
13254	DTNBP1																				1		1		1							1				1	RA_xReg_salmon_doubleIncrease		RAdown	7
1189	DUSP1																						1		1							1			1		RA_xReg_yellow_slowDown		LMANup	6
10248	DUSP10																				1																			1
13493	DUSP11																				1																			1
9190	DUSP15																								1		1		1			1		1	1		HVC_xReg_midnightblue_inconsistentDecrease	RAup	HVCup/LMANup	9
7346	DUSP16																				1						1	1				1		1	1			HVCup	HVCup/LMANup	8
851	DUSP19																						1				1		1			1		1				RAup	HVCup	7
3914	DUSP22																															1			1				LMANup	3
3091	DUSP3																															1			1				LMANup	3
10986	DUSP4																				1		1		1		1			1		1		1	1	1	HVC_xReg_blue_delayedUp	AXdown	HVCdown/LMANdown/RAdown	12
9917	DUSP5																						1		1		1	1				1			1		AX_xReg_tan_transientEarlyUp/HVC_xReg_tan_transientEarlyUp/LMAN_xReg_tan_transientEarlyUp/RA_xReg_tan_transientEarlyUp	HVCup	LMANdown	9
6348	DUSP6																				1		1		1												AX_xReg_tan_transientEarlyUp/RA_xReg_blue_delayedUp			4
7476	DUSP7																						1									1			1				LMANdown	4
9865	DVL3																								1												RA_xReg_salmon_doubleIncrease			2
7812	DYDC1																										1		1									RAup		3
6158	DYNC1H1																										1		1			1			1			RAdown	LMANup	6
3537	DYNC1LI1																						1																	1
8758	DYNC1LI2																															1			1				LMANup	3
10447	DYNC2LI1																														1									1
8862	DYNLL2																															1			1				LMANup	3
12640	DYNLT3																															1		1					HVCup	3
10425	DYRK2																															1	1						AXup	3
9983	DZANK1																															1			1				LMANdown	3
3879	E2F3																															1			1				LMANup	3
7559	E2F4																							1								1			1				LMANdown	4
4645	E2F5																										1			1								AXdown		3
10558	E2F7																															1			1				LMANdown	3
11030	EAF1																								1						1						HVC_xReg_red_sustainedDown			3
5504	EAF2																						1								1									2
3115	EAPP																								1		1		1								AX_xReg_greenyellow_sustainedDown	RAup		5
1938	EARS2																								1												AX_xReg_purple_transientDecrease			2
12578	EBAG9																						1		1												AX_xReg_turquoise_slowUp			3
10095	EBNA1BP2																								1		1		1								HVC_xReg_cyan_lateDoubleIncrease	RAup		5
10697	ECHDC2																															1			1				LMANup	3
2451	ECI1																				1																			1
11475	ECI2																															1			1				LMANup	3
14006	EDARADD																										1		1			1	1		1			RAup	AXup/LMANup	7
1529	EDEM3																								1												LMAN_xReg_tan_transientEarlyUp			2
11452	EDN1																															1			1				LMANdown	3
14246	EDN3																							1																1
10466	EDNRA																				1											1			1				LMANup	4
5988	EDNRB																				1																			1
4110	EDRF1																								1												HVC_xReg_yellow_slowDown			2
386	EED																						1																	1
12493	EEF1A1																								1												LMAN_xReg_yellow_slowDown			2
8969	EEF1A2																								1												AX_xReg_black_slowUp			2
9921	EEF1B2																				1																			1
600	EEF2																								1							1			1		RA_xReg_salmon_doubleIncrease		LMANup	5
9373	EEF2K																				1																			1
10259	EFCAB1																				1																			1
10630	EFCAB14																															1			1				LMANup	3
3400	EFCAB7																										1		1									RAup		3
5353	EFHC1	1	1					1	1		1	1					1	1														1			1				LMANup	3
13587	EFHD1																															1			1				LMANup	3
7169	EFNA5																														1									1
13153	EFNB2																				1						1			1		1			1			AXdown	LMANdown	7
311	EFTUD2																							1																1
3727	EGF																								1												RA_xReg_brown_slowDown			2
7807	EGFL7																				1																			1
1194	EGFLAM																										1		1			1			1			RAup	LMANup	6
10461	EGLN3																															1			1				LMANup	3
9599	EGR1																						1		1		1	1	1			1		1	1		AX_xReg_tan_transientEarlyUp/HVC_xReg_magenta_1hrUp/LMAN_xReg_tan_transientEarlyUp	HVCdown/RAdown	HVCdown/LMANdown	11
10056	EHD4																										1		1									RAup		3
11174	EIF1B																								1							1			1		HVC_xReg_blue_delayedUp		LMANup	5
7023	EIF2AK1																								1												HVC_xReg_purple_transientDecrease			2
1038	EIF2B1																										1		1									RAdown		3
10574	EIF2B2																															1			1				LMANup	3
6372	EIF2B3																				1			1																2
267	EIF2D																				1																			1
10307	EIF2S1																						1																	1
6851	EIF2S2																								1												AX_xReg_green_sustainedUp			2
12675	EIF2S3																						1		1												HVC_xReg_cyan_lateDoubleIncrease			3
2944	EIF3A																				1				1												AX_xReg_green_sustainedUp			3
4720	EIF3E																						1																	1
1694	EIF3F																						1																	1
1067	EIF3I																						1		1												AX_xReg_turquoise_slowUp			3
6242	EIF3L																								1												AX_xReg_purple_transientDecrease			2
9964	EIF4A2																						1		1												HVC_xReg_cyan_lateDoubleIncrease			3
11284	EIF4E																					1			1												HVC_xReg_cyan_lateDoubleIncrease			3
5925	EIF4E3																															1	1	1					AXup/HVCdown	4
8040	EIF4EBP1																				1																			1
9894	EIF4G1																										1		1									RAdown		3
8880	EIF4G2																								1												AX_xReg_cyan_lateDoubleIncrease			2
7434	EIF4H																							1	1		1		1								AX_xReg_pink_noisyDown/HVC_xReg_grey6_delayedDecrease/LMAN_xReg_greenyellow_sustainedDown	RAdown		6
13956	EIF5																								1							1		1	1		AX_xReg_purple_transientDecrease/HVC_xReg_cyan_lateDoubleIncrease		HVCup/LMANup	6
14300	EIF5A2																						1		1							1			1		HVC_xReg_cyan_lateDoubleIncrease		LMANup	6
13803	EIF5B																								1												LMAN_xReg_royalblue_earlyIncreaseLateIncrease			2
7589	EIF6																															1			1	1			LMANup/RAup	4
329	ELAC2										1			1																		1				1			RAup	3
7268	ELAVL1																						1								1									2
3275	ELAVL4																				1																			1
12925	ELF1																						1								1									2
8388	ELFN1																				1						1		1		1	1		1				RAdown	HVCdown	8
11355	ELFN2																															1		1	1				HVCdown/LMANdown	4
10992	ELK3																				1											1			1				LMANdown	4
7264	ELK4																						1		1												AX_xReg_turquoise_slowUp			3
5044	ELMOD1																				1						1	1				1		1	1			HVCdown	HVCdown/LMANdown	8
5746	ELOA																										1		1		1							RAdown		4
4604	ELOC																								1												HVC_xReg_cyan_lateDoubleIncrease			2
10457	ELOVL1																															1			1				LMANup	3
4660	ELOVL4																														1									1
12664	ELOVL5																										1		1			1			1			RAup	LMANup	6
11243	ELOVL6																				1											1		1	1				HVCup/LMANup	5
12003	ELOVL7																															1		1	1				HVCup/LMANup	4
12574	EMC2																										1		1			1			1			RAup	LMANup	6
11298	EMCN																															1				1			RAdown	3
2432	EME1																															1		1	1	1			HVCdown/LMANdown/RAdown	5
4324	EMG1																							1																1
10908	EML1																						1																	1
10434	EML4																				1																			1
9473	EMP2																															1			1				LMANup	3
2933	ENAH																								1						1						AX_xReg_greenyellow_sustainedDown/LMAN_xReg_yellow_slowDown			3
9154	ENDOD1																								1		1		1			1		1	1	1	LMAN_xReg_midnightblue_inconsistentDecrease	RAup	HVCup/LMANup/RAup	10
4314	ENO2																															1			1				LMANup	3
10904	ENOPH1																				1																			1
916	ENPP1	1						1																								1			1	1			LMANup/RAup	4
12718	ENPP2																				1										1	1	1		1				AXup/LMANup	6
10695	ENPP6																															1			1				LMANup	3
2239	ENTPD1																								1						1						LMAN_xReg_lightcyan_1to2hrIncrease			3
3174	ENTPD5																								1		1		1								RA_xReg_lightyellow_2hrIncrease	RAup		5
14339	ENTPD7																				1						1		1									RAdown		4
7438	EPB41																										1		1	1								AXdownRAup		4
322	EPB41L1																															1			1				LMANup	3
6078	EPB41L4B																										1	1		1		1	1	1	1			AXup/HVCdown	AXup/HVCdown/LMANdown	9
14056	EPB41L5																										1	1										HVCdown		3
9438	EPC1																								1		1		1								HVC_xReg_magenta_1hrUp	RAdown		5
11360	EPC2																				1																			1
10063	EPCAM																															1	1		1				AXup/LMANup	4
3699	EPDR1																						1																	1
11982	EPHA1																															1			1				LMANup	3
1671	EPHA4																					1					1	1	1			1		1		1		HVCdown/RAup	HVCdown/RAdown	9
8591	EPHA8																															1				1			RAdown	3
1902	EPHX4																															1			1				LMANdown	3
11296	EPM2A																				1																			1
10655	EPS15																										1	1	1		1	1		1				HVCdown/RAdown	HVCdown	8
1248	EPS15L1																						1								1									2
11563	EPS8																										1			1								AXdown		3
4975	EPSTI1																				1						1		1		1							RAdown		5
1272	ERAL1																							1								1		1					HVCdown	4
14169	ERBIN																															1	1						AXup	3
11021	ERCC3																														1	1			1				LMANdown	4
1974	ERCC6																										1		1		1	1		1				RAup	HVCdown	7
12004	ERCC8																								1						1	1			1		AX_xReg_red_sustainedDown		LMANdown	6
5107	ERH																										1		1									RAdown		3
3528	ERI1																										1	1			1							HVCup		4
711	ERI2																								1												LMAN_xReg_greenyellow_sustainedDown			2
4790	ERICH1																														1									1
9775	ERLEC1																				1			1																2
3447	ERMARD																															1			1				LMANdown	3
6103	ERO1A																														1									1
3354	ERO1B																								1		1			1		1	1				AX_xReg_green_sustainedUp	AXup	AXup	8
14230	ERP29																						1		1							1		1	1		AX_xReg_turquoise_slowUp/HVC_xReg_black_slowUp/RA_xReg_black_slowUp		HVCup/LMANup	7
11654	ERP44																						1																	1
7226	ERRFI1																						1		1												HVC_xReg_purple_transientDecrease/RA_xReg_greenyellow_sustainedDown			3
9973	ESF1																						1																	1
10599	ESRRG																										1		1		1	1			1			RAdown	LMANup	7
9231	ESYT2																															1	1						AXup	3
11227	ESYT3																															1	1			1			AXdown/RAup	4
10001	ETAA1																										1		1									RAdown		3
721	ETF1																				1		1																	2
924	ETFA																										1		1			1			1			RAup	LMANup	6
11810	ETFRF1																								1												AX_xReg_pink_noisyDown			2
4004	ETNK1																				1	1			1	1	1			1							LMAN_xReg_royalblue_earlyIncreaseLateIncrease	AXdown		8
10650	ETNPPL																														1	1			1				LMANup	4
7383	ETS1																				1											1		1					HVCup	4
4706	ETS2																								1												AX_xReg_red_sustainedDown			2
10754	ETV1																				1	1										1			1				LMANdown	5
13279	ETV4																															1			1	1			LMANup/RAup	4
12481	EVA1C																															1			1				LMANup	3
4452	EVC2																							1																1
1766	EVI2A																															1		1					HVCdown	3
9002	EVI5																								1							1			1		HVC_xReg_grey6_delayedDecrease/LMAN_xReg_greenyellow_sustainedDown		LMANup	5
7695	EVPL																															1		1					HVCup	3
10252	EXD2																										1		1									RAup		3
2836	EXD3																										1		1									RAdown		3
10742	EXO1																				1																			1
11739	EXOC1																										1		1									RAdown		3
11483	EXOC2																										1		1									RAdown		3
10994	EXOC3L4																															1		1					HVCup	3
11233	EXOC5																								1												HVC_xReg_yellow_slowDown			2
9307	EXOC6																								1						1						AX_xReg_green_sustainedUp			3
9087	EXOG																										1	1										HVCup		3
13485	EXOSC1																															1	1						AXdown	3
983	EXOSC10																															1		1	1				HVCdown/LMANdown	4
760	EXOSC3																								1												RA_xReg_lightgreen_inconsistentDecrease			2
11155	EXOSC9																				1			1	1												AX_xReg_purple_transientDecrease			4
12799	EXTL3																						1									1				1			RAup	4
8506	EYA2																							1																1
12642	EYS																															1			1				LMANdown	3
976	EZH1																															1			1				LMANup	3
11342	EZH2																				1				1						1						RA_xReg_lightgreen_inconsistentDecrease			4
11725	EZR																															1			1				LMANup	3
9840	F2																							1								1				1			RAdown	4
14143	F2RL2																														1									1
8888	F3																							1																1
8598	FAAP24																															1		1	1				HVCup/LMANup	4
12437	FABP5																										1	1	1	1	1	1		1	1			AXdown/HVCdown/RAdown	HVCdown/LMANdown	10
13933	FABP7																															1		1	1				HVCup/LMANup	4
2458	FADS6																															1			1				LMANup	3
10653	FAF1																															1	1						AXup	3
8082	FAF2																						1		1												LMAN_xReg_red_sustainedDown			3
8699	FAM102A																															1		1					HVCdown	3
636	FAM102B																															1		1	1				HVCup/LMANdown	4
2261	FAM107A																															1			1	1			LMANup/RAup	4
11814	FAM107B																										1			1								AXdown		3
12290	FAM110B																						1				1			1								AXdown		4
11673	FAM114A1																															1			1				LMANup	3
2693	FAM117B																				1				1							1	1				AX_xReg_red_sustainedDown		AXup	6
4998	FAM124A																										1		1			1				1		RAup	RAup	6
10801	FAM126A																										1			1	1	1			1			AXdown	LMANup	7
5554	FAM126B																						1																	1
11984	FAM131B																										1	1		1								AXdown/HVCup		4
10260	FAM133B																										1		1			1		1				RAup	HVCup	6
12518	FAM135A																				1						1			1	1							AXdown		5
12617	FAM135B																										1		1			1	1	1	1			RAup	AXup/HVCdown/LMANup	8
598	FAM13C																						1		1		1		1		1	1			1		HVC_xReg_turquoise_slowUp	RAdown	LMANup	10
11663	FAM149A																							1																1
4280	FAM162A																								1												HVC_xReg_blue_delayedUp			2
13319	FAM162B																															1			1				LMANup	3
7722	FAM168B																								1												LMAN_xReg_royalblue_earlyIncreaseLateIncrease			2
9999	FAM171A1																															1			1				LMANdown	3
7880	FAM171B																										1		1			1			1			RAdown	LMANdown	6
3121	FAM177A1																															1			1				LMANup	3
8395	FAM20B																										1		1									RAdown		3
1168	FAM20C																								1						1	1			1		LMAN_xReg_royalblue_earlyIncreaseLateIncrease		LMANup	6
11767	FAM210A																				1																			1
6495	FAM210B																															1	1						AXup	3
8527	FAM214A																										1			1		1	1					AXup	AXup	6
1842	FAM219A																				1				1							1			1		HVC_xReg_cyan_lateDoubleIncrease		LMANup	6
10822	FAM221A																														1	1		1	1				HVCup/LMANup	5
11121	FAM234B																														1	1			1				LMANdown	4
12418	FAM53A																										1		1			1		1	1			RAdown	HVCdown/LMANdown	7
14593	FAM76A																										1		1			1			1			RAup	LMANdown	6
8236	FAM78A																															1			1				LMANup	3
8347	FAM81A																										1			1		1		1				AXdown	HVCup	6
13253	FAM8A1																				1				1												RA_xReg_greenyellow_sustainedDown			3
4789	FAM91A1																							1																1
10622	FAM98A																															1			1				LMANup	3
1192	FANCD2																								1												HVC_xReg_black_slowUp/LMAN_xReg_black_slowUp			2
9273	FANCI	1	1	1				1	1	1																						1				1			RAup	3
2502	FANCL																							1			1		1									RAdown		4
14408	FAR1																				1																			1
14399	FAS																						1									1			1				LMANup	4
14215	FASN																										1	1										HVCup		3
10401	FASTKD1																															1		1					HVCup	3
9898	FASTKD2																										1		1									RAdown		3
8429	FAT2																							1							1									2
12319	FAXC																										1	1										HVCup		3
11875	FBLN1																															1			1	1			LMANup/RAup	4
705	FBRSL1																										1		1									RAup		3
11186	FBXL2																										1		1									RAup		3
12912	FBXL3																								1							1		1	1	1	LMAN_xReg_yellow_slowDown		HVCdown/LMANdown/RAup	7
4565	FBXL4																				1						1			1								AXdown		4
4307	FBXL5																						1		1												AX_xReg_tan_transientEarlyUp/RA_xReg_brown_slowDown			3
2830	FBXO11																										1			1								AXdown		3
8560	FBXO2																										1		1			1		1	1	1		RAup	HVCup/LMANup/RAup	8
12682	FBXO25																						1		1							1			1		AX_xReg_brown_slowDown		LMANdown	6
10198	FBXO28																						1		1												HVC_xReg_cyan_lateDoubleIncrease			3
2089	FBXO3																										1		1									RAdown		3
11299	FBXO30																							1																1
4794	FBXO32																				1											1			1				LMANup	4
7230	FBXO38																								1												RA_xReg_blue_delayedUp			2
4402	FBXO4																										1		1			1				1		RAup	RAup	6
8216	FBXO42																										1		1		1							RAdown		4
5399	FBXO48	1			1																			1			1		1									RAup		4
4782	FBXO9																															1			1				LMANup	3
10563	FCF1																						1		1												RA_xReg_royalblue_earlyIncreaseLateIncrease			3
12809	FDFT1																														1									1
13780	FDX1																						1				1			1	1	1	1					AXup	AXup	8
9699	FDXACB1																							1																1
9636	FDXR																														1									1
8373	FEM1A																										1		1									RAup		3
14095	FEM1B																										1		1									RAdown		3
11349	FERMT2																								1		1		1								LMAN_xReg_greenyellow_sustainedDown	RAup		5
8756	FGD3																								1		1	1		1		1			1		AX_xReg_red_sustainedDown	AXdown/HVCdown	LMANdown	9
11514	FGD4																								1												AX_xReg_purple_transientDecrease			2
9905	FGD5																				1						1		1									RAup		4
3496	FGD6																										1	1		1		1	1	1	1			AXup/HVCdown	AXup/HVCdown/LMANdown	9
9453	FGF12																															1			1				LMANup	3
13152	FGF14																								1		1	1		1		1		1			AX_xReg_blue_delayedUp	AXdown/HVCdown	HVCdown	9
6429	FGF3																															1			1				LMANdown	3
11943	FGFBP2																							1								1		1	1				HVCdown/LMANdown	5
364	FGFR3																															1			1				LMANup	3
12422	FGFRL1																				1			1																2
11681	FGL1																							1								1		1	1	1			HVCup/LMANup/RAup	6
9829	FGL2																															1		1					HVCup	3
11583	FH																															1			1				LMANup	3
10506	FHDC1																										1		1	1								AXdownRAup		4
12864	FHL2																								1							1			1	1	LMAN_xReg_lightgreen_inconsistentDecrease		LMANdown/RAdown	6
489	FHL3																															1		1	1				HVCup/LMANup	4
13875	FHOD3																										1		1	1		1		1		1		AXdownRAup	HVCup/RAup	8
10857	FIGN																										1		1	1		1			1			AXdownRAup	LMANup	7
12227	FILIP1L																														1	1			1	1			LMANdown/RAdown	5
11781	FIP1L1																										1	1	1									HVCdown/RAup		4
1364	FITM2																										1		1			1			1			RAup	LMANup	6
10023	FKBP15																										1	1										HVCup		3
12756	FKBP1B																															1		1	1				HVCup/LMANup	4
13189	FKBP4																								1							1			1		AX_xReg_green_sustainedUp/HVC_xReg_cyan_lateDoubleIncrease/LMAN_xReg_cyan_lateDoubleIncrease/RA_xReg_cyan_lateDoubleIncrease		LMANup	5
8090	FKBP8																										1		1			1			1	1		RAdown	LMANup/RAup	7
11265	FKBP9																				1											1			1				LMANdown	4
8620	FLCN																															1			1	1			LMANup/RAup	4
370	FLI1																										1		1									RAup		3
8909	FLNB																							1																1
9978	FLRT3																										1			1		1	1					AXup	AXup	6
5020	FLT1																				1						1		1			1	1		1			RAup	AXup/LMANup	8
1813	FLT4																				1						1		1		1	1			1			RAup	LMANup	8
3064	FLVCR1																							1			1		1		1							RAdown		5
3216	FLVCR2																															1			1				LMANup	3
8158	FMOD																															1			1				LMANdown	3
2897	FMR1																								1												AX_xReg_red_sustainedDown/HVC_xReg_red_sustainedDown/RA_xReg_yellow_slowDown			2
1152	FN1																														1	1			1				LMANup	4
7503	FN3K																										1		1									RAup		3
494	FN3KRP																					1																		1
1848	FNBP1L																				1				1												LMAN_xReg_lightgreen_inconsistentDecrease			3
3587	FNDC1	1	1		1	1																		1			1		1									RAup		4
8374	FNDC3A																						1				1			1								AXdown		4
12941	FNDC3A																						1				1			1								AXdown		4
10164	FNDC3B										1						1										1		1	1								AXdownRAup		4
4825	FNDC4																								1		1			1		1			1	1	HVC_xReg_magenta_1hrUp	AXup	LMANup/RAup	9
13159	FNDC9																										1	1	1		1	1	1	1		1		HVCup/RAdown	AXup/HVCup/RAdown	10
14541	FNDC9																										1	1	1		1	1	1	1		1		HVCup/RAdown	AXup/HVCup/RAdown	10
14423	FNIP1																								1		1			1							HVC_xReg_yellow_slowDown/RA_xReg_yellow_slowDown	AXdown		5
10258	FNIP2																							1								1			1				LMANdown	4
4543	FNTA																				1											1			1				LMANup	4
10481	FOSL2																					1	1		1		1	1				1		1	1	1	LMAN_xReg_tan_transientEarlyUp	HVCup	HVCup/LMANdown/RAup	12
12957	FOXO1																															1			1				LMANdown	3
11378	FOXRED2																															1		1	1				HVCdown/LMANdown	4
3794	FRMD6																										1			1	1							AXdown		4
12787	FRMPD4																								1		1		1		1	1		1		1	HVC_xReg_red_sustainedDown	RAup	HVCdown/RAdown	10
1720	FRRS1																							1								1			1				LMANup	4
11576	FRRS1L																															1	1						AXup	3
12069	FST																							1			1	1	1			1		1				HVCup/RAdown	HVCup	8
4436	FSTL1																										1		1	1								AXdownRAup		4
2062	FSTL4																										1	1	1		1	1	1	1				HVCdown/RAdown	AXup/HVCdown	9
6457	FTH1																				1																			1
8174	FTO																														1									1
2828	FUBP1																				1				1							1			1		AX_xReg_magenta_1hrUp		LMANdown	6
6627	FUBP3																								1												LMAN_xReg_greenyellow_sustainedDown			2
8352	FUCA1																															1	1		1				AXdown/LMANdown	4
11738	FUCA2																								1		1		1								HVC_xReg_red_sustainedDown	RAup		5
12629	FUNDC1																															1		1	1				HVCup/LMANup	4
12278	FUT10																															1			1				LMANup	3
14086	FXN																										1			1								AXdown		3
2399	FYTTD1																						1	1																2
7884	FZD10																								1												AX_xReg_purple_transientDecrease			2
5070	FZD4																															1		1					HVCdown	3
13307	FZD7																								1		1		1								AX_xReg_red_sustainedDown	RAdown		5
10430	G2E3																										1		1									RAdown		3
8370	G3BP1																															1		1	1				HVCdown/LMANdown	4
10786	G3BP2																						1																	1
10423	GAB1																							1							1	1	1						AXup	5
13772	GAB2																														1									1
9861	GAB3																															1		1	1				HVCdown/LMANdown	4
12436	GABPA																										1		1									RAup		3
7552	GABRA1																										1			1	1	1				1		AXup	RAdown	7
11863	GABRA2																															1				1			RAdown	3
11860	GABRA4																				1				1							1			1		AX_xReg_turquoise_slowUp		LMANdown	6
4907	GABRA5																								1												AX_xReg_turquoise_slowUp			2
12844	GABRB3																									1	1	1	1			1		1		1		HVCup/RAdown	HVCup/RAdown	9
7428	GABRD																										1		1			1			1	1		RAdown	LMANup/RAdown	7
4227	GABRG1																				1										1	1			1				LMANup	5
5727	GABRG2																					1																		1
9572	GAD2																					1	1		1		1		1								AX_xReg_turquoise_slowUp/RA_xReg_lightcyan_1to2hrIncrease	RAdown		7
9394	GAL																				1			1																2
10677	GALC																				1										1									2
4145	GALM																										1		1			1			1			RAup	LMANup	6
11574	GALNT1																						1									1		1					HVCdown	4
10113	GALNT14																										1		1									RAdown		3
10929	GALNT15																				1						1			1	1	1			1	1		AXdown	LMANdown/RAup	9
10249	GALNT16																										1	1		1		1			1			AXdown/HVCdown	LMANdown	7
10872	GALNT2																															1				1			RAdown	3
10814	GALNT3																										1		1		1							RAdown		4
13182	GAP43																									1	1		1	1		1	1					AXdownRAdown	AXdown	8
7349	GAPVD1																								1		1	1									RA_xReg_lightgreen_inconsistentDecrease	HVCdown		5
5411	GAR1																						1		1												RA_xReg_lightgreen_inconsistentDecrease			3
14161	GARNL3																				1																			1
13833	GART																										1		1									RAdown		3
8193	GAS2																															1			1				LMANdown	3
10230	GATAD1																								1							1	1		1		AX_xReg_purple_transientDecrease/RA_xReg_yellow_slowDown		AXup/LMANdown	6
10501	GATB																				1				1												RA_xReg_lightgreen_inconsistentDecrease			3
12913	GATD3A																															1		1	1				HVCup/LMANup	4
6441	GATM																															1				1			RAdown	3
4927	GCC2																				1						1			1	1							AXdown		5
10871	GCG																							1								1		1					HVCdown	4
12663	GCLC																										1		1									RAup		3
1826	GCLM																								1		1		1								AX_xReg_yellow_slowDown	RAup		5
8949	GCLM																								1		1		1								AX_xReg_yellow_slowDown	RAup		5
2303	GCN1																								1												RA_xReg_purple_transientDecrease			2
12389	GDAP1																										1			1								AXdown		3
12028	GDAP2																										1		1			1			1	1		RAup	LMANdown/RAup	7
9025	GDF10																															1	1	1					AXup/HVCdown	4
2244	GDF9																							1																1
8213	GDNF																							1								1	1						AXup	4
1632	GDPD1																				1										1	1		1	1				HVCup/LMANup	6
8968	GDPD2																															1			1				LMANup	3
7263	GDPD4	1	1					1	1														1									1			1	1			LMANup/RAup	5
12510	GEM																				1																			1
1532	GEMIN4																															1				1			RAup	3
1255	GEMIN5																				1						1		1									RAdown		4
4851	GEMIN8																				1						1		1									RAdown		4
1762	GFER																						1		1		1			1							AX_xReg_grey6_delayedDecrease	AXdown		6
4426	GFM2																								1												AX_xReg_lightgreen_inconsistentDecrease			2
7401	GFOD2																								1												AX_xReg_red_sustainedDown			2
9583	GFRA3																															1	1						AXup	3
6070	GFRAL																															1		1					HVCup	3
9083	GGA2																				1																			1
9707	GGA3																															1				1			RAup	3
13793	GGACT																														1	1	1						AXup	4
12324	GGH																						1				1		1			1			1			RAdown	LMANdown	7
8811	GGNBP2																				1																			1
7863	GGPS1																															1			1				LMANup	3
2072	GGT1																										1		1									RAup		3
9213	GGT5																										1		1									RAup		3
7366	GGT7																										1	1										HVCup		3
12049	GHR																															1		1					HVCup	3
12220	GIN1																										1	1										HVCup		3
9901	GINS1																								1							1	1				RA_xReg_brown_slowDown		AXdown	5
277	GINS3																										1		1									RAup		3
7846	GJA4																															1				1			RAup	3
8866	GJB1																								1		1		1		1	1	1	1	1		RA_xReg_salmon_doubleIncrease	RAup	AXup/HVCup/LMANup	11
13781	GJB2																							1																1
7350	GJC1																								1							1			1		RA_xReg_salmon_doubleIncrease		LMANup	5
8792	GJC2																															1	1		1				AXup/LMANup	4
7906	GK5																						1				1		1			1	1		1			RAup	AXup/LMANup	8
8658	GLA																				1																			1
3320	GLCCI1																								1						1	1			1	1	AX_xReg_midnightblue_inconsistentDecrease		LMANdown/RAdown	7
5326	GLDN																						1								1	1			1				LMANup	5
1506	GLE1																															1			1				LMANdown	3
6743	GLG1																										1		1									RAup		3
13461	GLI2																															1			1				LMANdown	3
12780	GLRA2																				1						1	1				1		1		1		HVCdown	HVCdown/RAdown	8
10755	GLRA3																										1		1			1			1	1		RAdown	LMANup/RAdown	7
10229	GLRB																					1										1			1				LMANup	4
7832	GLRX2																				1																			1
3253	GLRX3																														1	1			1				LMANup	4
2392	GLS																								1							1			1		AX_xReg_black_slowUp/HVC_xReg_blue_delayedUp		LMANdown	5
13626	GLT1D1																										1		1			1		1	1			RAdown	HVCdown/LMANdown	7
7664	GLUD1																															1			1				LMANup	3
7593	GLYR1																				1				1												AX_xReg_purple_transientDecrease			3
7342	GMEB1																															1	1						AXup	3
13069	GMEB2																										1		1	1		1			1			AXupRAdown	LMANdown	7
5449	GMFB																								1												LMAN_xReg_lightcyan_1to2hrIncrease			2
4098	GMNN																										1		1			1		1	1			RAup	HVCup/LMANup	7
10567	GMPS																				1						1		1									RAdown		4
8450	GNA12																				1																			1
2378	GNAS																						1																	1
14484	GNB1																				1			1																2
627	GNB1L																										1		1									RAdown		3
10068	GNB4																										1	1			1	1		1	1			HVCdown	HVCdown/LMANdown	8
12248	GNE																				1				1							1		1	1		RA_xReg_greenyellow_sustainedDown		HVCdown/LMANdown	7
11331	GNG2																								1	1						1				1	RA_xReg_salmon_doubleIncrease		RAdown	6
10828	GNG4																				1						1			1	1	1		1				AXdown	HVCup	8
10003	GNG5																															1		1	1				HVCup/LMANup	4
7647	GNL2																				1		1																	2
7523	GNL3																														1									1
11866	GNPDA2																															1			1				LMANup	3
11345	GNPNAT1																								1												HVC_xReg_cyan_lateDoubleIncrease			2
3894	GNPTAB																										1		1		1							RAdown		4
2042	GNPTG																					1																		1
695	GOLGA3																										1		1									RAup		3
3060	GOLGB1																						1		1		1	1			1						AX_xReg_turquoise_slowUp	HVCup		7
11404	GOLM1																															1			1				LMANup	3
13194	GOLT1B																						1																	1
9045	GORASP1																								1												RA_xReg_lightcyan_1to2hrIncrease			2
2371	GOT1																										1	1				1			1			HVCup	LMANup	6
7776	GOT2																				1											1			1				LMANup	4
4979	GPALPP1																														1									1
2774	GPAM																										1		1			1			1			RAup	LMANup	6
8150	GPAT4																										1		1									RAup		3
6600	GPATCH1	1						1																			1		1									RAdown		3
3020	GPATCH2																				1																			1
10564	GPBP1L1																										1		1									RAup		3
9063	GPC4																				1						1		1			1			1			RAup	LMANup	7
2883	GPCPD1										1						1						1									1		1	1				HVCup/LMANup	5
11009	GPD1L																								1		1			1							AX_xReg_yellow_slowDown	AXdown		5
8331	GPER1																															1	1		1				AXup/LMANup	4
14290	GPI																										1	1				1			1			HVCup	LMANup	6
3874	GPLD1	1						1			1			1																		1			1				LMANup	3
13374	GPM6A																				1	1				1	1		1	1		1			1			AXdownRAdown	LMANdown	10
12781	GPM6B																										1			1	1	1		1	1			AXdown	HVCdown/LMANdown	8
8242	GPN3																								1												RA_xReg_red_sustainedDown			2
3383	GPNMB																										1		1			1			1	1		RAup	LMANdown/RAup	7
12979	GPR12																						1				1	1				1	1		1			HVCdown	AXup/LMANdown	8
13902	GPR137C																				1																			1
657	GPR139																														1									1
3708	GPR141																															1			1				LMANup	3
12794	GPR143																															1				1			RAdown	3
8329	GPR146																				1		1									1		1	1				HVCdown/LMANdown	6
11865	GPR155																										1	1										HVCup		3
778	GPR157																															1		1	1				HVCup/LMANup	4
9597	GPR158																										1		1			1	1			1		RAdown	AXup/RAdown	7
10331	GPR176																				1											1		1	1				HVCdown/LMANdown	5
12903	GPR180																										1		1									RAup		3
4951	GPR183																							1																1
9722	GPR22																				1										1	1			1	1			LMANdown/RAdown	6
10345	GPR26																															1		1	1	1			HVCdown/LMANdown/RAdown	5
13749	GPR27																								1		1	1				1			1		AX_xReg_turquoise_slowUp	HVCdown	LMANdown	8
175	GPR37L1																							1			1		1			1				1		RAdown	RAup	7
14016	GPR39										1	1					1	1							1												HVC_xReg_blue_delayedUp			2
10107	GPR50																				1						1	1				1			1			HVCdown	LMANdown	7
12138	GPR6																															1		1					HVCdown	3
12356	GPR63																										1		1			1	1	1	1			RAdown	AXup/HVCdown/LMANdown	8
10678	GPR65																				1																			1
12364	GPR78																										1	1			1	1		1				HVCdown	HVCdown	7
5060	GPR83																										1		1									RAup		3
2974	GPR85																				1						1		1		1							RAup		5
7687	GPSM2																										1	1				1			1			HVCdown	LMANdown	6
11667	GPX8																															1	1						AXup	3
9209	GRAMD1B																						1		1							1			1		AX_xReg_green_sustainedUp/RA_xReg_black_slowUp		LMANup	6
11565	GRB10																							1			1		1			1			1			RAdown	LMANup	7
10359	GREM1																								1							1	1		1		AX_xReg_black_slowUp		AXup/LMANdown	6
8341	GRIA1																					1			1		1		1			1		1	1	1	AX_xReg_yellow_slowDown	RAdown	HVCdown/LMANdown/RAdown	11
6463	GRIA2																					1					1	1		1		1		1	1			AXdown/HVCdown	HVCdown/LMANdown	9
2708	GRIA3																								1							1		1	1		HVC_xReg_cyan_lateDoubleIncrease		HVCdown/LMANdown	6
13008	GRIA4																										1	1		1	1	1		1	1			AXdown/HVCdown	HVCdown/LMANdown	9
2812	GRIN1																														1									1
11124	GRIN2B																					1			1							1		1	1		HVC_xReg_blue_delayedUp		HVCdown/LMANdown	7
12349	GRIN3A																										1		1			1	1		1			RAdown	AXdown/LMANdown	7
10421	GRIP1																															1		1	1	1			HVCdown/LMANdown/RAdown	5
2045	GRIP2																					1	1				1		1			1			1			RAdown	LMANdown	8
8859	GRK3																										1			1								AXdown		3
12348	GRPEL1																								1												AX_xReg_pink_noisyDown/RA_xReg_pink_noisyDown			2
7892	GRPEL2																														1	1		1	1				HVCdown/LMANdown	5
12880	GRTP1																								1		1		1								LMAN_xReg_greenyellow_sustainedDown	RAup		5
6396	GSC2																							1																1
3622	GSG1																				1																			1
470	GSN																								1		1		1		1						RA_xReg_lightyellow_2hrIncrease	RAup		6
920	GSPT1																						1		1												HVC_xReg_blue_delayedUp			3
10561	GSR																				1																			1
8068	GSS																								1							1			1	1	LMAN_xReg_salmon_doubleIncrease		LMANup/RAup	6
11988	GSTK1																															1		1	1				HVCup/LMANup	4
10623	GSTZ1																										1		1									RAup		3
6201	GTF2A1																														1									1
8237	GTF2A2																						1				1		1									RAup		4
9132	GTF2H1																														1									1
14331	GTF2H3																										1		1									RAdown		3
409	GTF2IRD1																										1			1								AXdown		3
2340	GTF3C1																								1												RA_xReg_yellow_slowDown			2
12127	GTF3C6																								1												RA_xReg_greenyellow_sustainedDown			2
3211	GTPBP2																								1												LMAN_xReg_yellow_slowDown			2
12193	GTPBP8																															1		1	1	1			HVCup/LMANup/RAup	5
1562	GTSE1																				1											1			1				LMANup	4
9252	GUCD1																														1	1	1		1				AXup/LMANup	5
10210	GUCY1A1																															1		1	1				HVCdown/LMANdown	4
2951	GUCY1B1																															1			1				LMANdown	3
11136	GUCY2C																				1											1			1				LMANup	4
2469	GXYLT2																															1	1	1	1				AXup/HVCup/LMANup	5
6284	GYPC																															1			1				LMANup	3
13467	HABP2										1			1							1																			1
3863	HABP4																														1									1
6270	HACD2																															1	1						AXup	3
2370	HACD3																								1							1		1	1		HVC_xReg_blue_delayedUp		HVCup/LMANup	6
12288	HACE1																								1												HVC_xReg_red_sustainedDown			2
4844	HADHB																															1			1				LMANup	3
12377	HAPLN1																															1			1				LMANup	3
2878	HAUS2																								1												AX_xReg_green_sustainedUp			2
8215	HAUS8	1						1																			1		1									RAup		3
14361	HBAA																								1												HVC_xReg_lightyellow_2hrIncrease/RA_xReg_lightyellow_2hrIncrease			2
301	HBEGF																															1		1	1				HVCup/LMANdown	4
9729	HBP1																				1																			1
4182	HBS1L																														1									1
11445	HCFC2																								1		1		1			1			1		HVC_xReg_yellow_slowDown/RA_xReg_yellow_slowDown	RAdown	LMANdown	8
8704	HDAC11																														1									1
12101	HDAC2																								1		1		1								AX_xReg_tan_transientEarlyUp	RAdown		5
13623	HDAC3																				1																			1
8625	HDAC8																				1																			1
14180	HDC																															1		1					HVCup	3
12047	HDDC2																				1																			1
1908	HDGFL3																															1			1				LMANdown	3
7164	HEATR1																						1				1		1									RAup		4
10670	HEATR5B																								1		1	1			1						HVC_xReg_cyan_lateDoubleIncrease	HVCup		6
11119	HEBP1																															1			1				LMANdown	3
8545	HEBP2																				1		1		1							1	1				AX_xReg_cyan_lateDoubleIncrease		AXup	7
4143	HECA																						1		1												AX_xReg_turquoise_slowUp			3
6249	HECTD1																															1			1				LMANup	3
4315	HECTD4																								1							1			1		AX_xReg_black_slowUp		LMANup	5
11127	HEG1																														1	1			1				LMANup	4
8833	HELLS																															1		1	1				HVCup/LMANup	4
10915	HELQ																															1	1						AXup	3
8211	HELZ																															1			1				LMANdown	3
7746	HEMK1																															1			1				LMANup	3
639	HENMT1																				1											1			1				LMANdown	4
2984	HEPACAM2																				1																			1
8554	HEPH	1						1																			1		1			1			1			RAup	LMANup	6
8098	HERC1																								1		1		1								AX_xReg_black_slowUp	RAdown		5
10598	HERC3																								1												AX_xReg_red_sustainedDown/LMAN_xReg_brown_slowDown/RA_xReg_yellow_slowDown			2
7411	HERPUD1																						1																	1
11249	HERPUD2																								1												AX_xReg_red_sustainedDown/HVC_xReg_yellow_slowDown/RA_xReg_yellow_slowDown			2
13757	HESX1																				1																			1
632	HEXA										1						1								1							1			1		HVC_xReg_brown_slowDown		LMANup	5
4625	HEY1																							1	1		1		1	1							HVC_xReg_blue_delayedUp	AXdownRAdown		7
5749	HEYL																										1		1									RAdown		3
2691	HGF																				1											1			1				LMANup	4
8780	HHATL																								1		1	1	1			1			1	1	AX_xReg_salmon_doubleIncrease	HVCup/RAup	LMANup/RAup	10
10892	HHIPL1																							1							1									2
3425	HIBADH																				1																			1
7459	HIC2																															1			1				LMANdown	3
8918	HIF1AN																				1											1				1			RAup	4
7591	HIKESHI																															1			1				LMANup	3
7197	HINT1																				1																			1
13322	HINT3																								1							1			1		RA_xReg_pink_noisyDown		LMANup	5
11744	HIVEP2																						1		1							1		1	1	1	AX_xReg_green_sustainedUp		HVCdown/LMANdown/RAdown	8
974	HLF																								1		1	1		1		1		1	1	1	AX_xReg_tan_transientEarlyUp/LMAN_xReg_brown_slowDown/RA_xReg_yellow_slowDown	AXup/HVCdown	HVCdown/LMANdown/RAdown	11
76	HMBS																										1		1									RAup		3
8991	HMCES																										1			1		1		1				AXdown	HVCup	6
7914	HMG20A																								1							1		1	1		HVC_xReg_brown_slowDown		HVCdown/LMANdown	6
10417	HMGA2																															1				1			RAdown	3
12971	HMGB1																								1												LMAN_xReg_yellow_slowDown			2
3331	HMGB2																				1						1		1		1							RAup		5
10110	HMGB3																							1	1												AX_xReg_yellow_slowDown			3
4778	HMGCLL1																															1		1					HVCup	3
14227	HMGCS1																								1												HVC_xReg_brown_slowDown/LMAN_xReg_greenyellow_sustainedDown			2
12562	HMGN1																								1		1	1				1			1		HVC_xReg_cyan_lateDoubleIncrease	HVCdown	LMANdown	8
13313	HMGN3																				1				1							1			1		AX_xReg_brown_slowDown		LMANdown	6
9420	HMGN5																								1		1	1			1	1			1		HVC_xReg_cyan_lateDoubleIncrease	HVCdown	LMANdown	9
3845	HMGXB4																										1	1	1	1		1			1			AXdown/HVCdown/RAup	LMANdown	8
6231	HMOX1																										1		1			1		1	1			RAup	HVCup/LMANup	7
2417	HMOX2																				1						1		1			1			1			RAup	LMANup	7
8423	HNF4A																															1	1		1				AXdown/LMANdown	4
3408	HNRNPA2B1																														1									1
11912	HNRNPAB																					1	1																	2
14049	HNRNPD																						1									1			1				LMANdown	4
6278	HNRNPDL																								1												HVC_xReg_cyan_lateDoubleIncrease/LMAN_xReg_turquoise_slowUp			2
8298	HNRNPH3																						1		1												AX_xReg_green_sustainedUp/HVC_xReg_cyan_lateDoubleIncrease/RA_xReg_black_slowUp			3
11401	HNRNPK																						1									1			1				LMANdown	4
9886	HNRNPLL																										1		1									RAdown		3
98	HNRNPM																								1												AX_xReg_black_slowUp			2
10709	HNRNPU																								1												LMAN_xReg_yellow_slowDown			2
9038	HOMER2																										1		1			1			1			RAup	LMANdown	6
8005	HOMER3																															1			1				LMANup	3
3515	HOPX																										1	1				1			1			HVCdown	LMANdown	6
11655	HOXB3																							1																1
6425	HOXD10																				1																			1
12723	HPCAL1																				1				1		1	1			1	1		1	1		AX_xReg_black_slowUp	HVCdown	HVCdown/LMANdown	11
13387	HPRT1																							1	1												RA_xReg_lightgreen_inconsistentDecrease			3
14337	HPS1																															1			1				LMANdown	3
9950	HRG																				1																			1
8651	HRH1																															1	1						AXdown	3
1647	HRH3																							1								1	1		1	1			AXdown/LMANdown/RAdown	6
12748	HS1BP3																														1	1			1				LMANup	4
1975	HS2ST1																					1					1	1				1		1	1			HVCdown	HVCdown/LMANdown	8
12078	HS3ST1																										1	1			1	1		1				HVCdown	HVCdown	7
1988	HS3ST4																				1	1																		2
12099	HS3ST5																							1			1	1	1			1		1	1			HVCup/RAup	HVCup/LMANup	9
13533	HSBP1																															1		1	1				HVCdown/LMANdown	4
8841	HSD17B2																															1	1		1				AXdown/LMANup	4
842	HSD17B7																										1		1									RAdown		3
13320	HSF2																								1							1			1		AX_xReg_yellow_slowDown/HVC_xReg_brown_slowDown/LMAN_xReg_yellow_slowDown/RA_xReg_yellow_slowDown		LMANdown	5
11449	HSP90B1																								1		1		1								AX_xReg_turquoise_slowUp/HVC_xReg_turquoise_slowUp/LMAN_xReg_turquoise_slowUp/RA_xReg_turquoise_slowUp	RAup		5
9263	HSPA14																								1												AX_xReg_purple_transientDecrease			2
11099	HSPA2																								1												HVC_xReg_black_slowUp			2
10535	HSPA4L																						1		1							1			1		HVC_xReg_cyan_lateDoubleIncrease		LMANup	6
7352	HSPA5																								1												AX_xReg_turquoise_slowUp/HVC_xReg_turquoise_slowUp/LMAN_xReg_turquoise_slowUp/RA_xReg_turquoise_slowUp			2
14556	HSPA8																				1		1		1							1			1		AX_xReg_black_slowUp/HVC_xReg_blue_delayedUp/RA_xReg_blue_delayedUp		LMANup	7
746	HSPA9																															1			1				LMANup	3
13463	HSPB11																										1		1									RAup		3
3588	HSPBAP1																										1		1									RAup		3
9744	HSPD1																						1		1							1			1		HVC_xReg_blue_delayedUp		LMANup	6
252	HSPE1																															1			1				LMANup	3
12970	HSPH1																						1		1							1				1	HVC_xReg_cyan_lateDoubleIncrease/LMAN_xReg_black_slowUp/RA_xReg_black_slowUp		RAdown	6
7857	HTATIP2																					1					1	1				1			1			HVCup	LMANdown	7
2032	HTATSF1																								1												LMAN_xReg_lightcyan_1to2hrIncrease			2
4666	HTR1B																				1						1		1			1		1	1	1		RAup	HVCdown/LMANup/RAup	9
7291	HTR1D																					1	1								1	1			1				LMANdown	6
4566	HTR1F																										1	1										HVCup		3
12937	HTR2A																				1											1	1						AXup	4
9603	HTR2B																			1				1								1		1	1				HVCup/LMANdown	6
8972	HTR2C																								1		1		1								AX_xReg_grey6_delayedDecrease/RA_xReg_midnightblue_inconsistentDecrease	RAup		5
8333	HTR6																															1			1				LMANdown	3
4661	HUNK																								1												AX_xReg_red_sustainedDown/HVC_xReg_greenyellow_sustainedDown/RA_xReg_greenyellow_sustainedDown			2
11358	HUS1																				1																			1
8526	HVCN1																				1											1				1			RAup	4
3116	HYI																				1						1		1									RAup		4
14520	HYOU1																				1		1		1												HVC_xReg_salmon_doubleIncrease			4
4809	IAH1																								1												AX_xReg_green_sustainedUp			2
6403	IARS2																															1			1				LMANup	3
6551	IBA57	1			1																1																			1
12478	IBTK																								1												LMAN_xReg_royalblue_earlyIncreaseLateIncrease/RA_xReg_salmon_doubleIncrease			2
10725	ICA1																										1			1								AXdown		3
1207	ICE2										1	1	1				1	1	1		1											1	1						AXup	4
12626	ICOSLG																				1						1		1			1		1	1			RAup	HVCup/LMANup	8
10014	IDH1																										1		1			1			1			RAup	LMANup	6
14357	IDH3A																															1			1				LMANup	3
9293	IDI1																															1		1	1				HVCup/LMANup	4
3848	IDNK																								1		1		1			1	1		1		RA_xReg_yellow_slowDown	RAup	AXup/LMANup	9
12266	IDUA																															1			1				LMANup	3
11925	IFFO1																															1			1	1			LMANup/RAup	4
8244	IFFO2																										1		1									RAdown		3
11670	IFI6																															1			1				LMANup	3
10865	IFIH1																								1												HVC_xReg_midnightblue_inconsistentDecrease			2
13420	IFITM10																														1									1
12505	IFNAR1																							1																1
12519	IFNAR1																							1																1
13327	IFNGR1																						1				1		1		1	1	1					RAdown	AXup	8
2976	IFRD1																						1																	1
2689	IFT122																															1			1				LMANdown	3
5767	IFT22																										1	1										HVCdown		3
11376	IFT27																								1												LMAN_xReg_purple_transientDecrease			2
13404	IFT43																								1												AX_xReg_greenyellow_sustainedDown			2
9528	IFT46																										1		1									RAup		3
8151	IFT52																							1																1
10304	IFT80																								1							1			1		AX_xReg_salmon_doubleIncrease		LMANdown	5
8262	IFT81																															1				1			RAup	3
12996	IFT88	1	1	1				1	1	1																					1									1
11458	IGF1																					1		1			1	1				1	1	1	1			HVCdown	AXup/HVCdown/LMANdown	10
9390	IGF1R																															1		1					HVCdown	3
4181	IGF2BP2																							1								1			1				LMANdown	4
10815	IGF2BP3																				1						1			1		1		1	1			AXdown	HVCdown/LMANdown	8
3570	IGF2R																								1												RA_xReg_salmon_doubleIncrease			2
11004	IGFBP2																															1			1				LMANup	3
3812	IGFBP3																															1			1				LMANup	3
6300	IGFBP5																										1		1			1			1			RAdown	LMANdown	6
12146	IGSF11																							1								1			1				LMANup	4
12308	IGSF3																							1	1							1		1			AX_xReg_blue_delayedUp		HVCdown	6
2231	IGSF6										1	1	1	1	1	1																1			1				LMANup	3
7477	IGSF9B																										1		1		1	1	1	1	1			RAdown	AXdown/HVCdown/LMANdown	9
7628	IKZF5																										1		1									RAup		3
14580	IL12B																				1											1				1			RAup	4
2025	IL16																										1			1		1	1					AXup	AXup	6
14164	IL16																										1			1		1	1					AXup	AXup	6
13782	IL17D																										1		1	1		1	1		1	1		AXdownRAup	AXdown/LMANup/RAup	9
6153	IL17RA																										1		1			1			1			RAdown	LMANdown	6
9672	IL18																															1			1				LMANup	3
13155	IL1R2																								1												AX_xReg_magenta_1hrUp			2
8392	IL22RA1																															1		1					HVCup	3
11760	IL22RA2																				1																			1
11366	IL2RB																															1		1		1			HVCdown/RAup	4
11992	IL31RA																				1											1			1				LMANdown	4
9142	IL4R																										1	1				1		1	1			HVCup	HVCup/LMANup	7
10800	IL6																							1																1
11994	IL6ST																										1		1									RAup		3
13813	IL7																								1												AX_xReg_red_sustainedDown			2
12448	IMMT																										1	1				1			1			HVCup	LMANup	6
12443	IMPA1																															1			1				LMANup	3
12149	IMPACT																										1		1									RAdown		3
2180	IMPDH2																								1												RA_xReg_turquoise_slowUp			2
12486	IMPG1																				1																			1
12887	ING1																										1		1									RAdown		3
3307	ING2																						1																	1
10083	ING3																				1											1			1				LMANdown	4
1998	ING5																								1												AX_xReg_green_sustainedUp/LMAN_xReg_royalblue_earlyIncreaseLateIncrease			2
13944	INHBA																				1											1		1					HVCdown	4
13428	INIP																										1			1		1			1			AXup	LMANup	6
9908	INO80																								1						1						AX_xReg_red_sustainedDown/RA_xReg_yellow_slowDown			3
3988	INO80C																				1				1												AX_xReg_royalblue_earlyIncreaseLateIncrease			3
12848	INPP4A																						1									1		1					HVCup	4
7520	INPP5B																										1		1			1			1			RAup	LMANup	6
642	INPP5E	1						1																								1			1				LMANup	3
10247	INPP5F																										1		1									RAdown		3
864	INPP5K																				1																			1
13081	INSIG1																					1			1							1			1		RA_xReg_yellow_slowDown		LMANup	6
13449	INSIG2																				1				1												LMAN_xReg_royalblue_earlyIncreaseLateIncrease			3
8167	INSR																								1		1			1		1		1	1		AX_xReg_red_sustainedDown	AXdown	HVCdown/LMANdown	9
13630	INSYN2B																															1		1		1			HVCup/RAup	4
11822	INTS13																								1												AX_xReg_turquoise_slowUp/HVC_xReg_cyan_lateDoubleIncrease			2
8770	INTS2																							1			1		1									RAup		4
12946	INTS6																								1							1			1		AX_xReg_magenta_1hrUp		LMANdown	5
12524	INTS8																				1																			1
6067	INVS																				1																			1
8921	IP6K2																								1						1						LMAN_xReg_lightcyan_1to2hrIncrease			3
855	IPMK																							1			1		1									RAup		4
8955	IPO7																						1		1												LMAN_xReg_greenyellow_sustainedDown			3
11521	IPO8																										1		1									RAup		3
2513	IQCH																							1																1
3950	IQSEC3																															1			1				LMANup	3
2787	IQUB																															1			1				LMANup	3
1016	IREB2																				1																			1
9316	IRF1																															1	1						AXdown	3
11482	IRF4																															1			1				LMANup	3
8937	IRF8																							1								1		1	1	1			HVCup/LMANup/RAup	6
8662	IRS1																							1	1												AX_xReg_pink_noisyDown			3
5462	ISCA2																								1												AX_xReg_blue_delayedUp			2
8634	ISCU																								1							1			1		HVC_xReg_lightcyan_1to2hrIncrease		LMANup	5
37	ISOC1																														1	1	1						AXup	4
7287	IST1																										1		1									RAup		3
6634	ITFG1																															1			1				LMANup	3
2844	ITGA4																							1			1		1			1		1	1			RAdown	HVCdown/LMANdown	8
10212	ITGA6																															1			1				LMANup	3
9991	ITGA8																															1			1				LMANdown	3
6786	ITGAV																															1	1		1				AXup/LMANup	4
7193	ITGB3																							1																1
11114	ITGB5																				1											1		1					HVCup	4
10888	ITGB6																															1			1				LMANup	3
1752	ITM2C																										1	1			1							HVCdown		4
6184	ITPK1																										1		1									RAdown		3
9926	ITPKA																								1		1	1			1	1			1		AX_xReg_turquoise_slowUp	HVCdown	LMANdown	9
10108	ITPKB																				1			1								1		1	1				HVCdown/LMANup	6
12538	ITSN1																										1		1									RAdown		3
7587	IWS1																														1									1
12837	JADE3																														1									1
14284	JAG1																										1			1								AXdown		3
5499	JAK1																				1																			1
12429	JAM2																										1		1			1			1			RAup	LMANup	6
7484	JAM3																								1												HVC_xReg_lightyellow_2hrIncrease			2
11438	JARID2																						1		1		1			1							AX_xReg_yellow_slowDown/HVC_xReg_yellow_slowDown/LMAN_xReg_yellow_slowDown/RA_xReg_yellow_slowDown	AXdown		6
9499	JCAD																								1												AX_xReg_turquoise_slowUp/HVC_xReg_cyan_lateDoubleIncrease			2
11037	JCHAIN																								1							1			1		RA_xReg_brown_slowDown		LMANup	5
8821	JMJD4																										1	1				1		1				HVCup	HVCup	6
7586	JMJD6																								1												HVC_xReg_black_slowUp/LMAN_xReg_blue_delayedUp/RA_xReg_black_slowUp			2
4392	JMY																								1		1		1		1						AX_xReg_lightcyan_1to2hrIncrease/HVC_xReg_magenta_1hrUp	RAup		6
11280	JOSD1																								1							1			1		AX_xReg_red_sustainedDown		LMANdown	5
2533	JPT1																								1							1			1		AX_xReg_purple_transientDecrease/RA_xReg_purple_transientDecrease		LMANup	5
10206	JPT2																										1		1									RAup		3
14057	JUN																						1		1						1	1		1	1		RA_xReg_yellow_slowDown		HVCdown/LMANdown	8
10520	KANK1																														1									1
10951	KAT2B																				1						1	1		1								AXdown/HVCdown		5
12972	KATNAL1																								1		1			1							HVC_xReg_royalblue_earlyIncreaseLateIncrease	AXdown		5
7362	KATNB1																														1									1
10332	KATNBL1																										1		1									RAdown		3
2485	KAZALD1																										1		1		1							RAdown		4
11268	KBTBD2																				1											1			1				LMANup	4
7204	KCNA2																										1		1			1		1	1			RAdown	HVCup/LMANup	7
11246	KCNA4																														1									1
13044	KCNA5																															1			1				LMANdown	3
9107	KCNC1																					1					1		1		1	1		1	1	1		RAup	HVCup/LMANup/RAup	10
3175	KCNC2																										1	1	1	1		1		1	1			AXdown/HVCdown/RAdown	HVCdown/LMANdown	9
110	KCNC4																								1						1						HVC_xReg_yellow_slowDown			3
10106	KCND2																										1	1	1			1		1	1			HVCdown/RAdown	HVCdown/LMANdown	8
13542	KCNE4																															1			1	1			LMANup/RAup	4
2540	KCNG1																										1		1			1			1			RAdown	LMANup	6
3867	KCNG2																															1	1	1		1			AXup/HVCup/RAdown	5
3419	KCNH7																							1								1		1					HVCdown	4
7704	KCNIP1																										1	1	1		1	1	1	1	1			HVCdown/RAdown	AXup/HVCdown/LMANdown	10
13422	KCNJ11																														1									1
8454	KCNJ2																										1		1			1			1			RAup	LMANdown	6
11290	KCNJ4																						1				1		1			1	1	1	1			RAdown	AXdown/HVCdown/LMANdown	9
380	KCNJ5																															1				1			RAup	3
11608	KCNJ8																							1			1		1			1			1			RAup	LMANup	7
10835	KCNK1																															1			1				LMANup	3
3291	KCNK10										1	1					1	1									1	1	1			1			1	1		HVCdown/RAdown	LMANdown/RAdown	8
2837	KCNK12																										1		1		1	1		1	1	1		RAdown	HVCdown/LMANup/RAdown	9
10710	KCNK13																															1			1				LMANup	3
10494	KCNK17																															1	1	1	1				AXup/HVCup/LMANup	5
2920	KCNK18																															1		1					HVCup	3
10346	KCNK2																					1					1	1	1	1	1	1	1	1	1			AXup/HVCup/RAup	AXup/HVCup/LMANup	12
10493	KCNK5																					1	1				1	1		1		1		1	1			AXdown/HVCdown	HVCdown/LMANdown	10
12614	KCNK9																										1	1	1									HVCup/RAdown		4
7699	KCNMB1																							1								1			1				LMANup	4
13088	KCNMB2																										1		1		1	1			1			RAdown	LMANdown	7
1843	KCNQ2																										1		1		1							RAdown		4
13146	KCNRG																										1			1								AXdown		3
5136	KCNS2																					1			1		1	1	1		1	1		1	1	1	AX_xReg_blue_delayedUp	HVCdown/RAdown	HVCdown/LMANdown/RAdown	13
12739	KCNS3	1	1					1	1																		1	1										HVCup		3
1569	KCTD15																					1			1	1	1		1			1			1		AX_xReg_yellow_slowDown/RA_xReg_yellow_slowDown	RAdown	LMANdown	10
7219	KCTD20																				1																			1
13040	KCTD21																					1			1						1						LMAN_xReg_royalblue_earlyIncreaseLateIncrease			4
3034	KCTD3																										1		1									RAdown		3
12933	KCTD4																				1						1	1				1			1	1		HVCdown	LMANdown/RAdown	8
9412	KCTD6																						1									1			1				LMANup	4
7868	KCTD7																								1												AX_xReg_red_sustainedDown			2
7168	KCTD9																					1	1				1		1			1			1			RAup	LMANup	8
11430	KDM1B																															1	1						AXup	3
1340	KDM2B																								1		1			1							HVC_xReg_magenta_1hrUp	AXdown		5
6964	KDM5B																								1												AX_xReg_greenyellow_sustainedDown			2
3919	KDM7A																								1												AX_xReg_tan_transientEarlyUp			2
1991	KDM8																										1		1	1								AXdownRAup		4
12007	KEL																				1			1								1		1					HVCdown	5
4349	KHDC4																															1			1				LMANdown	3
4576	KIAA0232																										1		1			1	1					RAup	AXup	6
3872	KIAA0319																															1			1				LMANdown	3
6970	KIAA0319L																								1												LMAN_xReg_lightgreen_inconsistentDecrease			2
3714	KIAA0895																															1			1				LMANdown	3
11872	KIAA0930																										1		1									RAup		3
9639	KIAA1217																															1			1				LMANup	3
6625	KIAA1328																										1		1									RAdown		3
11470	KIAA1549																										1	1		1	1	1		1		1		AXdown/HVCdown	HVCdown/RAdown	9
12131	KIAA2026																								1												AX_xReg_magenta_1hrUp			2
8052	KIF20A																				1																			1
9407	KIF21A																										1	1										HVCdown		3
2577	KIF23																							1	1												AX_xReg_pink_noisyDown			3
3563	KIF26A																														1									1
3308	KIF26B										1						1										1	1	1	1		1		1	1			AXdown/HVCdown/RAdown	HVCdown/LMANdown	9
3852	KIF27	1						1													1						1	1	1		1	1			1	1		HVCup/RAup	LMANdown/RAdown	10
3144	KIF2C																						1									1	1						AXup	4
1330	KIF4A										1			1													1		1			1			1			RAup	LMANup	6
2286	KIF5B																								1												LMAN_xReg_greenyellow_sustainedDown			2
6238	KIF5C																								1												AX_xReg_turquoise_slowUp			2
3449	KITLG																										1		1			1	1	1	1			RAdown	AXup/HVCdown/LMANdown	8
12968	KL																															1		1					HVCdown	3
9927	KLC1																										1	1				1		1	1			HVCup	HVCup/LMANup	7
5400	KLC4																															1			1	1			LMANup/RAup	4
4707	KLF10																				1			1								1		1					HVCup	5
12722	KLF11																															1	1						AXup	3
1972	KLF15																				1																			1
8296	KLF2																						1								1									2
7150	KLF3																							1								1			1				LMANup	4
12918	KLF5																															1	1	1					AXup/HVCdown	4
9397	KLF6																				1						1		1	1								AXdownRAdown		5
14242	KLF7																										1			1	1							AXdown		4
14472	KLHDC10																				1											1			1				LMANup	4
13394	KLHDC2																				1																			1
9900	KLHDC3																				1										1									2
2493	KLHDC4																								1												RA_xReg_magenta_1hrUp			2
7754	KLHL24																								1		1		1								LMAN_xReg_greenyellow_sustainedDown	RAup		5
12750	KLHL29																														1									1
9349	KLHL4																															1			1				LMANdown	3
10354	KLHL41																															1			1				LMANup	3
13919	KLHL42																								1							1			1		LMAN_xReg_greenyellow_sustainedDown/RA_xReg_yellow_slowDown		LMANup	5
8079	KMT5A																															1			1				LMANup	3
11844	KMT5B																														1									1
2215	KNDC1																						1				1	1	1									HVCdown/RAdown		5
8170	KPNA2																							1	1							1				1	LMAN_xReg_greenyellow_sustainedDown		RAup	6
12079	KPNA5																						1								1									2
1082	KPNA6																								1												LMAN_xReg_salmon_doubleIncrease			2
7206	KPNB1																				1		1									1			1				LMANup	5
11811	KRAS																										1	1				1			1			HVCdown	LMANdown	6
8956	KREMEN1																							1			1		1									RAup		4
10223	KRIT1																															1	1						AXup	3
8264	KRT222																															1		1	1				HVCup/LMANup	4
1797	KSR1																										1		1			1			1			RAup	LMANup	6
3721	KTN1																															1			1				LMANup	3
7053	KY																															1		1					HVCup	3
1457	KYAT1																										1		1									RAup		3
1956	KYAT3																								1												RA_xReg_lightgreen_inconsistentDecrease			2
3766	L2HGDH																							1																1
7344	L3MBTL1																										1			1	1	1			1			AXdown	LMANdown	7
3675	L3MBTL2																				1				1												RA_xReg_lightgreen_inconsistentDecrease			3
4187	L3MBTL3																						1				1		1			1		1	1			RAup	HVCdown/LMANdown	8
12931	LACC1																															1			1				LMANup	3
12109	LAMA4																														1	1			1				LMANup	4
13154	LAMP1																										1		1		1	1			1			RAup	LMANup	7
2723	LAMP2																								1		1		1								AX_xReg_lightcyan_1to2hrIncrease	RAdown		5
7121	LAMTOR3																				1																			1
3790	LANCL2																				1						1			1								AXdown		4
6009	LANCL3																										1		1		1							RAup		4
5114	LAP3																				1																			1
13849	LAPTM4A																				1																			1
12537	LAPTM4B																								1						1	1			1		RA_xReg_lightcyan_1to2hrIncrease		LMANup	6
9091	LARP4																										1		1									RAup		3
1291	LARP6																										1	1			1							HVCup		4
3695	LARP7																								1												AX_xReg_magenta_1hrUp			2
11336	LATS1																															1		1					HVCdown	3
10098	LBH																														1									1
9587	LCOR																														1									1
11920	LCORL																															1			1				LMANdown	3
12935	LCP1																															1			1				LMANup	3
9666	LCTL																				1																			1
13303	LDAH																										1		1		1	1		1	1			RAdown	HVCdown/LMANdown	8
4021	LDHB																				1											1			1				LMANup	4
6406	LDLRAD3																				1						1	1	1	1		1		1				AXdown/HVCdown/RAup	HVCdown	9
2247	LEAP2																							1																1
10651	LEF1																										1		1									RAup		3
3182	LEKR1																															1			1				LMANup	3
10416	LEMD3																														1									1
8574	LEO1																								1												AX_xReg_red_sustainedDown			2
14634	LEPROTL1																				1																			1
4615	LETM1																						1																	1
1055	LETM2																				1																			1
1355	LFNG																						1		1		1		1			1				1	LMAN_xReg_brown_slowDown	RAdown	RAup	9
4268	LGALS8																										1		1			1		1	1			RAup	HVCup/LMANup	7
10018	LGALSL																															1			1				LMANdown	3
9250	LGI1																										1	1				1		1	1			HVCup	HVCup/LMANup	7
4274	LGI2																							1			1	1				1		1	1			HVCup	HVCup/LMANup	8
10763	LGMN																										1	1				1		1	1			HVCup	HVCup/LMANup	7
10524	LGR5																										1		1		1	1	1		1			RAup	AXup/LMANup	8
8476	LHFPL2																										1		1									RAup		3
12959	LHFPL6																															1		1	1				HVCdown/LMANdown	4
1196	LIFR																															1	1		1				AXup/LMANup	4
4942	LIG4																															1	1						AXup	3
4241	LIMCH1																										1		1			1			1			RAup	LMANup	6
11141	LIMD1																							1																1
2193	LIMK2																										1		1									RAup		3
10883	LIN54																				1																			1
10807	LIN7A																										1	1		1		1		1	1			AXdown/HVCdown	HVCdown/LMANdown	8
854	LINGO1																									1						1			1				LMANdown	4
7613	LINGO2																										1	1				1		1	1			HVCdown	HVCdown/LMANdown	7
9164	LIPA																								1												AX_xReg_blue_delayedUp/RA_xReg_turquoise_slowUp			2
8398	LIPC																				1																			1
8048	LITAF																														1									1
880	LMAN1																							1			1		1									RAup		4
5320	LMBR1																										1	1				1			1			HVCup	LMANup	6
14256	LMBRD2																								1							1			1		RA_xReg_yellow_slowDown		LMANup	5
11222	LMLN																										1			1		1			1			AXdown	LMANdown	6
7184	LMO2																				1						1	1				1		1	1			HVCup	HVCup/LMANup	8
1883	LMO3																										1	1	1			1		1	1	1		HVCup/RAup	HVCup/LMANdown/RAup	9
12914	LMO7																						1				1		1			1		1		1		RAdown	HVCdown/RAdown	8
10010	LMOD2																				1																			1
8134	LMTK2																								1		1		1			1	1	1			HVC_xReg_red_sustainedDown/LMAN_xReg_yellow_slowDown	RAup	AXup/HVCup	9
12977	LNX2																						1		1		1		1			1			1		AX_xReg_black_slowUp	RAdown	LMANdown	9
139	LONP1																								1												AX_xReg_purple_transientDecrease			2
11713	LONRF1																								1							1	1				AX_xReg_brown_slowDown		AXup	5
4914	LONRF2																						1		1							1			1		HVC_xReg_midnightblue_inconsistentDecrease		LMANdown	6
2796	LONRF3																						1		1												AX_xReg_black_slowUp/HVC_xReg_black_slowUp/RA_xReg_blue_delayedUp			3
8785	LOX																															1			1				LMANup	3
12424	LPAR1																										1	1	1	1	1	1	1	1	1			AXup/HVCup/RAup	AXup/HVCup/LMANup	11
9984	LPAR3																															1		1					HVCup	3
1149	LPCAT2																							1			1	1			1	1		1	1			HVCup	HVCup/LMANup	9
10406	LPGAT1																															1			1				LMANup	3
12730	LPIN1																				1						1	1										HVCup		4
14000	LPL																				1				1		1		1			1	1	1	1		RA_xReg_lightgreen_inconsistentDecrease	RAup	AXup/HVCup/LMANdown	11
8983	LRCH2																								1		1	1		1							AX_xReg_magenta_1hrUp	AXdown/HVCdown		6
13329	LRP11																															1			1				LMANup	3
12566	LRP12																														1									1
11038	LRP6																				1			1																2
10717	LRP8																														1	1		1	1				HVCdown/LMANdown	5
3752	LRR1																															1		1	1				HVCdown/LMANdown	4
9093	LRRC18																															1			1				LMANdown	3
10232	LRRC34																															1			1				LMANdown	3
8346	LRRC38																															1		1	1	1			HVCup/LMANup/RAdown	5
10958	LRRC3B																										1		1									RAup		3
3478	LRRC40																														1									1
8465	LRRC43																				1																			1
8330	LRRC49																															1		1	1				HVCup/LMANup	4
9350	LRRC56																															1		1	1				HVCdown/LMANdown	4
13412	LRRC57																															1			1				LMANup	3
14053	LRRC73																								1							1			1		HVC_xReg_grey6_delayedDecrease		LMANdown	5
8534	LRRC8A	1						1																								1			1				LMANup	3
1948	LRRC8B										1	1	1	1	1	1															1	1	1						AXup	4
13497	LRRC8D																						1				1		1									RAdown		4
4644	LRRCC1										1	1					1	1														1			1				LMANup	3
9425	LRRK1																				1											1			1	1			LMANup/RAdown	5
9814	LRRN1																				1						1		1									RAup		4
191	LRRN2																						1	1			1		1									RAdown		5
10268	LRRN3																					1	1		1							1			1		LMAN_xReg_royalblue_earlyIncreaseLateIncrease		LMANup	7
12516	LRRTM1																										1		1			1		1	1			RAdown	HVCdown/LMANdown	7
7823	LRRTM2																				1	1			1		1	1	1		1	1		1	1		AX_xReg_magenta_1hrUp	HVCdown/RAdown	HVCdown/LMANdown	13
13562	LRRTM3																															1	1			1			AXup/RAup	4
7211	LRRTM4																										1		1			1			1			RAdown	LMANdown	6
2785	LRSAM1																															1			1				LMANup	3
11540	LRTM2																															1	1	1	1	1			AXdown/HVCdown/LMANdown/RAdown	6
2230	LSG1																				1																			1
1578	LSM14A																										1		1									RAup		3
8716	LSM14B																							1			1		1									RAdown		4
2076	LSP1																															1		1	1				HVCdown/LMANdown	4
11735	LTV1																								1							1			1		LMAN_xReg_purple_transientDecrease		LMANdown	5
9555	LUC7L																														1									1
9512	LUC7L3																										1	1				1			1			HVCdown	LMANdown	6
10947	LUM																							1																1
7292	LUZP1																										1		1	1		1		1	1			AXupRAup	HVCup/LMANup	8
7774	LVRN																															1		1	1				HVCdown/LMANdown	4
3732	LYPD1																									1	1	1				1			1	1		HVCdown	LMANdown/RAdown	8
11365	LYPD6																															1			1				LMANup	3
10326	LYPLAL1																										1			1								AXup		3
11473	LYRM4																															1			1				LMANup	3
11969	LYSMD3																						1																	1
7867	LZIC																														1									1
12534	LZTS3																				1				1							1		1	1		RA_xReg_lightcyan_1to2hrIncrease		HVCdown/LMANdown	7
11881	M6PR																						1																	1
12966	MAB21L1																							1			1		1									RAup		4
[truncated: 2,354 more rows]

## Sheet: Supplementary_Table_S3
Ortholog ID	Gene symbol	First position of codon at ConSAV sites in gene-wide multiple sequence alignments	Zebra Finch AA	Zebra Finch codon	Genic and genomic sequences of zebra finch nearby ConSAVs (±10bp) in zebra finch	Genomic location of ConSAVs in zebra finch assembly (taeGut2) in genome-wide CACTUS alignment	Strand of ConSAV gene in taeGut2 assembly
10050	B3GNT2	757	N	AAT	TGTGAATACC AAT CAGATCCTGG	chr3:1,006,064-1,006,066	+
6110	DRD5	1246	A	GCC	CACTGACTCT GCC TGTGAGCTGG	chr4:58,043,087-58,043,089	-
3587	FNDC1	3100	S	AGC	GTTTGGACAT AGC AGATTTAGTA	chr3:57,360,854-57,360,856	+
2784	LRRN4	1423	H	CAC	GTCCCCAGAC CAC AGCTCCACAA	chr3:26,170,789-26,170,791	+
11048	PIK3R4	2011	C	TGT	TCTTTGGATA TGT TATGGTGCAG	chr2:62,107,403-62,107,405	-
9733	PRKAR2B	94	V	GTA	GGCTCCAGCG GTA AACCGATTCA	chr1A:13,566,708-13,566,710	+
244	SMPD3	919	C	TGC	TTTAGACAGC TGC TCTGCCTCAC	chr11:6,855,023-6,855,025	-
11394	TANC1	4855	V	GTG	TGAGAAGTTT GTG TCCAGCCAGC	chr7:39,643,159-39,643,161	+

## Sheet: Supplementary_Table_S4
Lineage name	Order name	Sub-order name	Scholar name	Vocal_learning_clade	B10K_phase1	B3GNT2	DRD5	FNDC1	LRRN4	PIK3R4	PRKAR2B	SMPD3	TANC1
Passeriformes(Ocines)	Passeriformes	Passeroidea	Taeniopygia guttata	Songbirds	Zebra Finch	N	A	S	H	C	V	C	V
Passeriformes(Ocines)	Passeriformes	Passeroidea	Lonchura striata	Songbirds		N	A	S	H	C	V	C	V
Passeriformes(Ocines)	Passeriformes	Passeroidea	Vidua chalybeata	Songbirds		N	A	S	H	R	V	C	V
Passeriformes(Ocines)	Passeriformes	Passeroidea	Vidua macroura	Songbirds		N	A	S	H	R	V	C	V
Passeriformes(Ocines)	Passeriformes	Passeroidea	Ploceus nigricollis	Songbirds		N	A	S	H	C	V	C	V
Passeriformes(Ocines)	Passeriformes	Passeroidea	Urocynchramus pylzowi	Songbirds		N	A	S	H	C	V	C	V
Passeriformes(Ocines)	Passeriformes	Passeroidea	Quiscalus mexicanus	Songbirds		N	A	S	H	C	V	C	V
Passeriformes(Ocines)	Passeriformes	Passeroidea	Molothrus ater	Songbirds		N	A	S	H	C	V	C	V
Passeriformes(Ocines)	Passeriformes	Passeroidea	Agelaius phoeniceus	Songbirds		N	A	S	H	C	V	C	V
Passeriformes(Ocines)	Passeriformes	Passeroidea	Setophaga coronata	Songbirds		N	A	S	R	C	V	C	V
Passeriformes(Ocines)	Passeriformes	Passeroidea	Setophaga kirtlandii	Songbirds		N	A	S	R	C	V	C	V
Passeriformes(Ocines)	Passeriformes	Passerellidae	Spizella passerina	Songbirds		N	A	S	H	C	V	C	V
Passeriformes(Ocines)	Passeriformes	Passerellidae	Melospiza melodia	Songbirds		N	A	S	H	C	V	C	V
Passeriformes(Ocines)	Passeriformes	Passerellidae	Zonotrichia albicollis	Songbirds		N	A	S	H	C	V	C	V
Passeriformes(Ocines)	Passeriformes	Passerellidae	Junco hyemalis	Songbirds		N	A	S	-	C	V	C	V
Passeriformes(Ocines)	Passeriformes	Thraupidae	Geospiza fortis	Songbirds	Medium Ground-finch	N	A	S	H	C	V	C	V
Passeriformes(Ocines)	Passeriformes	Thraupidae	Sporophila hypoxantha	Songbirds		N	A	-	H	C	V	C	V
Passeriformes(Ocines)	Passeriformes	Thraupidae	Nesospiza acunhae	Songbirds		N	A	S	H	C	V	C	V
Passeriformes(Ocines)	Passeriformes	Cardinalidae	Pheucticus melanocephalus	Songbirds		N	A	S	H	C	V	C	V
Passeriformes(Ocines)	Passeriformes	Cardinalidae	Cardinalis cardinalis	Songbirds		N	A	S	H	C	V	C	V
Passeriformes(Ocines)	Passeriformes	Cardinalidae	Passerina amoena	Songbirds		N	A	S	H	C	V	C	V
Passeriformes(Ocines)	Passeriformes	Passeroidea	Calcarius ornatus	Songbirds		N	A	S	H	C	V	C	V
Passeriformes(Ocines)	Passeriformes	Passeroidea	Emberiza fucata	Songbirds		N	A	S	H	C	V	C	V
Passeriformes(Ocines)	Passeriformes	Thraupidae	Rhodinocichla rosea	Songbirds		N	A	S	H	C	V	C	V
Passeriformes(Ocines)	Passeriformes	Passeroidea	Hemignathus wilsoni	Songbirds		N	A	S	H	C	V	C	V
Passeriformes(Ocines)	Passeriformes	Passeroidea	Chlorodrepanis virens	Songbirds		N	A	S	H	C	V	C	V
Passeriformes(Ocines)	Passeriformes	Passeroidea	Serinus canaria	Songbirds		N	A	S	H	C	V	C	V
Passeriformes(Ocines)	Passeriformes	Passeroidea	Loxia curvirostra	Songbirds		N	A	S	H	C	V	C	V
Passeriformes(Ocines)	Passeriformes	Passeroidea	Loxia leucoptera	Songbirds		N	A	S	H	C	V	C	V
Passeriformes(Ocines)	Passeriformes	Passeroidea	Motacilla alba	Songbirds		N	A	S	H	C	V	C	V
Passeriformes(Ocines)	Passeriformes	Passeroidea	Passer domesticus	Songbirds		N	A	S	H	C	V	C	V
Passeriformes(Ocines)	Passeriformes	Sylvioidea	Hypocryptadius cinnamomeus	Songbirds		N	A	S	H	C	V	C	V
Passeriformes(Ocines)	Passeriformes	Passeroidea	Prunella fulvescens	Songbirds		N	A	S	H	C	V	C	V
Passeriformes(Ocines)	Passeriformes	Passeroidea	Prunella himalayana	Songbirds		N	A	S	H	C	V	C	V
Passeriformes(Ocines)	Passeriformes	Passeroidea	Peucedramus taeniatus	Songbirds		N	A	S	H	C	V	C	V
Passeriformes(Ocines)	Passeriformes	Corvoidea	Irena cyanogastra	Songbirds		N	A	S	H	R	V	C	V
Passeriformes(Ocines)	Passeriformes	Corvoidea	Chloropsis cyanopogon	Songbirds		N	A	S	H	C	V	C	V
Passeriformes(Ocines)	Passeriformes	Corvoidea	Chloropsis hardwickii	Songbirds		N	A	S	H	C	V	C	V
Passeriformes(Ocines)	Passeriformes	Passeroidea	Dicaeum eximium	Songbirds		N	A	S	H	C	V	C	V
Passeriformes(Ocines)	Passeriformes	Passeroidea	Leptocoma aspasia	Songbirds		N	A	S	H	C	V	C	V
Passeriformes(Ocines)	Passeriformes	Passeroidea	Promerops cafer	Songbirds		N	A	S	H	C	V	C	V
Passeriformes(Ocines)	Passeriformes	Bombycillidae	Phainopepla nitens	Songbirds		N	A	S	H	C	V	C	V
Passeriformes(Ocines)	Passeriformes	Bombycillidae	Bombycilla garrulus	Songbirds		N	A	S	H	C	V	C	V
Passeriformes(Ocines)	Passeriformes	Regulidae	Regulus satrapa	Songbirds		N	A	S	R	C	V	C	V
Passeriformes(Ocines)	Passeriformes	Certhiidae	Thryothorus ludovicianus	Songbirds		N	A	S	H	C	V	C	V
Passeriformes(Ocines)	Passeriformes	Certhiidae	Polioptila caerulea	Songbirds		N	A	S	R	C	V	C	V
Passeriformes(Ocines)	Passeriformes	Certhiidae	Certhia familiaris	Songbirds		N	A	S	H	C	V	C	V
Passeriformes(Ocines)	Passeriformes	Certhiidae	Certhia brachydactyla	Songbirds		N	A	S	H	C	V	C	V
Passeriformes(Ocines)	Passeriformes	Sittidae	Sitta europaea	Songbirds		N	A	S	H	C	V	C	V
Passeriformes(Ocines)	Passeriformes	Sittidae	Tichodroma muraria	Songbirds		N	A	S	H	C	V	C	V
Passeriformes(Ocines)	Passeriformes	Elachuridae	Elachura formosa	Songbirds		N	A	S	H	C	V	C	V
Passeriformes(Ocines)	Passeriformes	Cinclidae	Cinclus mexicanus	Songbirds		N	A	S	Q	C	V	C	V
Passeriformes(Ocines)	Passeriformes	Sturnidae	Leucopsar rothschildi	Songbirds		N	A	S	H	C	V	C	V
Passeriformes(Ocines)	Passeriformes	Sturnidae	Sturnus vulgaris	Songbirds		N	A	S	H	C	V	C	V
Passeriformes(Ocines)	Passeriformes	Rhabdornithidae	Rhabdornis inornatus	Songbirds		N	A	S	H	C	V	C	M
Passeriformes(Ocines)	Passeriformes	Mimidae	Toxostoma redivivum	Songbirds		N	A	S	H	C	V	C	V
Passeriformes(Ocines)	Passeriformes	Sturnidae	Buphagus erythrorhynchus	Songbirds		N	A	S	H	C	V	C	V
Passeriformes(Ocines)	Passeriformes	Turdidae	Catharus fuscescens	Songbirds		N	A	S	H	C	V	C	V
Passeriformes(Ocines)	Passeriformes	Muscicapidae	Copsychus sechellarum	Songbirds		N	A	S	H	C	V	C	V
Passeriformes(Ocines)	Passeriformes	Muscicapidae	Cercotrichas coryphaeus	Songbirds		N	A	S	H	C	V	C	V
Passeriformes(Ocines)	Passeriformes	Turdidae	Erithacus rubecula	Songbirds		N	A	S	H	C	V	C	V
Passeriformes(Ocines)	Passeriformes	Muscicapidae	Ficedula albicollis	Songbirds		N	A	S	H	C	V	C	V
Passeriformes(Ocines)	Passeriformes	Muscicapidae	Saxicola maurus	Songbirds		N	A	S	H	C	V	C	V
Passeriformes(Ocines)	Passeriformes	Muscicapidae	Oenanthe oenanthe	Songbirds		N	A	S	H	C	V	C	V
Passeriformes(Ocines)	Passeriformes	Paridae	Pseudopodoces humilis	Songbirds		N	A	S	H	C	V	C	V
Passeriformes(Ocines)	Passeriformes	Paridae	Parus major	Songbirds		N	A	S	H	C	V	C	V
Passeriformes(Ocines)	Passeriformes	Paridae	Poecile atricapillus	Songbirds		N	A	S	H	C	V	C	V
Passeriformes(Ocines)	Passeriformes	Paridae	Anthoscopus minutus	Songbirds		N	A	S	H	C	V	C	M
Passeriformes(Ocines)	Passeriformes	Sylvioidea	Panurus biarmicus	Songbirds		N	A	-	H	C	V	C	V
Passeriformes(Ocines)	Passeriformes	Sylvioidea	Alaudala cheleensis	Songbirds		N	A	S	H	C	V	C	V
Passeriformes(Ocines)	Passeriformes	Sylvioidea	Nicator chloris	Songbirds		N	A	S	H	C	V	C	V
Passeriformes(Ocines)	Passeriformes	Sylvioidea	Sylvietta virens	Songbirds		N	A	S	H	C	V	C	V
Passeriformes(Ocines)	Passeriformes	Sylvioidea	Cisticola juncidis	Songbirds		N	A	S	H	C	V	C	V
Passeriformes(Ocines)	Passeriformes	Sylvioidea	Oxylabes madagascariensis	Songbirds		N	A	S	H	C	V	C	V
Passeriformes(Ocines)	Passeriformes	Mimidae	Donacobius atricapilla	Songbirds		N	A	S	H	C	V	C	V
Passeriformes(Ocines)	Passeriformes	Sylvioidea	Locustella ochotensis	Songbirds		N	A	S	H	C	V	C	V
Passeriformes(Ocines)	Passeriformes	Sylvioidea	Hippolais icterina	Songbirds		N	A	S	H	C	V	C	V
Passeriformes(Ocines)	Passeriformes	Sylvioidea	Acrocephalus arundinaceus	Songbirds		N	A	S	H	C	V	C	V
Passeriformes(Ocines)	Passeriformes	Sylvioidea	Hirundo rustica	Songbirds		N	A	S	H	C	V	C	V
Passeriformes(Ocines)	Passeriformes	Sylvioidea	Cettia cetti	Songbirds		N	A	S	H	C	V	C	V
Passeriformes(Ocines)	Passeriformes	Sylvioidea	Horornis vulcanius	Songbirds		N	A	S	H	C	V	C	V
Passeriformes(Ocines)	Passeriformes	Corvoidea	Erythrocercus mccallii	Songbirds		N	A	S	H	C	V	C	V
Passeriformes(Ocines)	Passeriformes	Sylvioidea	Aegithalos caudatus	Songbirds		N	A	S	H	C	V	C	V
Passeriformes(Ocines)	Passeriformes	Sylvioidea	Hylia prasina	Songbirds		N	A	S	H	C	V	C	V
Passeriformes(Ocines)	Passeriformes	Sylvioidea	Phylloscopus trochilus	Songbirds		N	A	S	H	C	V	C	V
Passeriformes(Ocines)	Passeriformes	Sylvioidea	Rhadina sibilatrix	Songbirds		N	A	S	H	C	V	C	V
Passeriformes(Ocines)	Passeriformes	Sylvioidea	Pycnonotus jocosus	Songbirds		N	A	S	Y	C	V	C	V
Passeriformes(Ocines)	Passeriformes	Sylvioidea	Brachypodius atriceps	Songbirds		N	A	S	H	C	V	C	V
Passeriformes(Ocines)	Passeriformes	Sylvioidea	Sylvia borin	Songbirds		N	A	S	H	C	V	C	V
Passeriformes(Ocines)	Passeriformes	Sylvioidea	Sylvia atricapilla	Songbirds		N	A	S	H	C	V	C	V
Passeriformes(Ocines)	Passeriformes	Sylvioidea	Sinosuthora webbiana	Songbirds		N	A	S	H	C	V	C	V
Passeriformes(Ocines)	Passeriformes	Sylvioidea	Illadopsis cleaveri	Songbirds		N	A	S	H	C	V	C	V
Passeriformes(Ocines)	Passeriformes	Sylvioidea	Leiothrix lutea	Songbirds		N	A	S	H	C	V	C	A
Passeriformes(Ocines)	Passeriformes	Sylvioidea	Pomatorhinus ruficollis	Songbirds		N	A	S	H	C	V	C	V
Passeriformes(Ocines)	Passeriformes	Sylvioidea	Sterrhoptilus dennistouni	Songbirds		N	A	S	H	C	V	C	L
Passeriformes(Ocines)	Passeriformes	Sylvioidea	Zosterops hypoxanthus	Songbirds		N	A	S	H	C	V	C	V
Passeriformes(Ocines)	Passeriformes	Sylvioidea	Zosterops lateralis	Songbirds		N	A	S	H	C	V	C	V
Passeriformes(Ocines)	Passeriformes	Petroicidae	Drymodes brunneopygia	Songbirds		N	A	S	H	C	V	C	V
Passeriformes(Ocines)	Passeriformes	Picathartidae	Picathartes gymnocephalus	Songbirds		N	A	-	H	C	V	C	V
Passeriformes(Ocines)	Passeriformes	Picathartidae	Chaetops frenatus	Songbirds		N	A	S	R	C	V	C	V
Passeriformes(Ocines)	Passeriformes	Notiomystidae	Notiomystis cincta	Songbirds		N	A	S	H	C	V	C	V
Passeriformes(Ocines)	Passeriformes	Corvoidea	Callaeas wilsoni	Songbirds		N	A	S	H	C	V	C	V
Passeriformes(Ocines)	Passeriformes	Passeroidea	Melanocharis versteri	Songbirds		N	A	S	H	C	V	C	V
Passeriformes(Ocines)	Passeriformes	Corvoidea	Cnemophilus loriae	Songbirds		N	A	S	H	C	V	C	V
Passeriformes(Ocines)	Passeriformes	Corvoidea	Ptilorrhoa leucosticta	Songbirds		N	A	S	H	C	V	C	V
Passeriformes(Ocines)	Passeriformes	Corvoidea	Edolisoma coerulescens	Songbirds		N	A	S	H	C	V	C	V
Passeriformes(Ocines)	Passeriformes	Meliphagoidea	Mohoua ochrocephala	Songbirds		N	A	S	H	C	V	C	V
Passeriformes(Ocines)	Passeriformes	Corvoidea	Daphoenositta chrysoptera	Songbirds		N	A	S	H	C	V	C	V
Passeriformes(Ocines)	Passeriformes	Corvoidea	Vireo altiloquus	Songbirds		N	A	S	L	C	V	C	V
Passeriformes(Ocines)	Passeriformes	Sylvioidea	Erpornis zantholeuca	Songbirds		N	A	S	H	C	V	C	V
Passeriformes(Ocines)	Passeriformes	Sylvioidea	Pteruthius melanotis	Songbirds		N	A	S	H	C	V	C	V
Passeriformes(Ocines)	Passeriformes	Passeroidea	Oreocharis arfaki	Songbirds		N	A	S	H	C	V	C	V
Passeriformes(Ocines)	Passeriformes	Corvoidea	Oriolus oriolus	Songbirds		N	A	S	H	C	V	C	V
Passeriformes(Ocines)	Passeriformes	Corvoidea	Pachycephala philippinensis	Songbirds		N	A	S	H	C	V	C	V
Passeriformes(Ocines)	Passeriformes	Corvoidea	Falcunculus frontatus	Songbirds		N	A	S	H	C	V	C	V
Passeriformes(Ocines)	Passeriformes	Corvoidea	Aleadryas rufinucha	Songbirds		N	A	S	H	C	V	C	V
Passeriformes(Ocines)	Passeriformes	Corvoidea	Eulacestoma nigropectus	Songbirds		N	A	S	H	C	V	C	V
Passeriformes(Ocines)	Passeriformes	Corvoidea	Dyaphorophyia castanea	Songbirds		N	A	S	H	C	V	C	V
Passeriformes(Ocines)	Passeriformes	Sylvioidea	Mystacornis crossleyi	Songbirds		N	A	S	H	C	V	C	V
Passeriformes(Ocines)	Passeriformes	Corvoidea	Dryoscopus gambensis	Songbirds		N	A	S	H	C	V	C	V
Passeriformes(Ocines)	Passeriformes	Corvoidea	Rhagologus leucostigma	Songbirds		N	A	S	H	C	V	C	V
Passeriformes(Ocines)	Passeriformes	Artamidae	Gymnorhina tibicen	Songbirds		N	A	S	H	C	V	C	V
Passeriformes(Ocines)	Passeriformes	Corvoidea	Machaerirhynchus nigripectus	Songbirds		N	A	S	R	C	V	C	V
Passeriformes(Ocines)	Passeriformes	Rhipiduridae	Chaetorhynchus papuensis	Songbirds		N	A	S	H	C	V	C	A
Passeriformes(Ocines)	Passeriformes	Rhipiduridae	Rhipidura dahli	Songbirds		N	A	S	H	C	V	C	V
Passeriformes(Ocines)	Passeriformes	Corvoidea	Dicrurus megarhynchus	Songbirds		N	A	S	H	C	V	C	V
Passeriformes(Ocines)	Passeriformes	Corvoidea	Ifrita kowaldi	Songbirds		N	A	S	P	C	V	C	V
Passeriformes(Ocines)	Passeriformes	Corvoidea	Paradisaea raggiana	Songbirds		N	A	S	H	C	V	C	V
Passeriformes(Ocines)	Passeriformes	Corvoidea	Myiagra hebetior	Songbirds		N	A	S	H	C	V	C	V
Passeriformes(Ocines)	Passeriformes	Corvoidea	Struthidea cinerea	Songbirds		N	A	S	H	C	V	C	V
Passeriformes(Ocines)	Passeriformes	Corvoidea	Lanius ludovicianus	Songbirds		N	A	S	H	C	V	C	V
Passeriformes(Ocines)	Passeriformes	Corvoidea	Aphelocoma coerulescens	Songbirds		N	A	S	H	C	V	C	V
Passeriformes(Ocines)	Passeriformes	Corvoidea	Corvus moneduloides	Songbirds		N	A	S	H	C	V	C	V
Passeriformes(Ocines)	Passeriformes	Corvoidea	Corvus brachyrhynchos	Songbirds	American Crow	N	A	S	H	C	V	C	V
Passeriformes(Ocines)	Passeriformes	Corvoidea	Corvus cornix	Songbirds		N	A	S	H	C	V	C	V
Passeriformes(Ocines)	Passeriformes	Sylvioidea	Pomatostomus ruficeps	Songbirds		N	A	S	H	C	V	C	V
Passeriformes(Ocines)	Passeriformes	Corvoidea	Orthonyx spaldingii	Songbirds		N	A	S	H	C	V	C	V
Passeriformes(Ocines)	Passeriformes	Meliphagoidea	Malurus elegans	Songbirds		N	A	S	H	C	V	Y	V
Passeriformes(Ocines)	Passeriformes	Meliphagoidea	Dasyornis broadbenti	Songbirds		N	A	S	H	C	V	Y	M
Passeriformes(Ocines)	Passeriformes	Meliphagoidea	Grantiella picta	Songbirds		N	A	S	H	C	V	Y	V
Passeriformes(Ocines)	Passeriformes	Meliphagoidea	Origma solitaria	Songbirds		N	A	S	H	C	V	C	V
Passeriformes(Ocines)	Passeriformes	Meliphagoidea	Pardalotus punctatus	Songbirds		N	A	S	R	C	V	Y	V
Passeriformes(Ocines)	Passeriformes	Ptilonorhynchidae	Ptilonorhynchus violaceus	Songbirds		N	A	S	H	C	V	Y	V
Passeriformes(Ocines)	Passeriformes	Climacteridae	Climacteris rufus	Songbirds		N	A	S	Y	C	V	Y	V
Passeriformes(Ocines)	Passeriformes	Menuridae	Atrichornis clamosus	Songbirds		N	V	S	Y	C	V	Y	M
Passeriformes(Ocines)	Passeriformes	Menuridae	Menura novaehollandiae	Songbirds		N	A	S	Y	C	V	Y	M
Passeriformes(Subocines)	Passeriformes	Pittidae	Pitta sordida			H	V	G	Y	C	I	Y	M
Passeriformes(Subocines)	Passeriformes	Tyrannidae	Sapayoa aenigma			H	L	G	Y	C	I	Y	M
Passeriformes(Subocines)	Passeriformes	Eurylaimidae	Calyptomena viridis			R	V	G	Y	C	I	Y	M
Passeriformes(Subocines)	Passeriformes	Eurylaimidae	Smithornis capensis			H	V	G	Y	C	I	Y	V
Passeriformes(Subocines)	Passeriformes	Eurylaimidae	Serilophus lunatus			H	V	S	Y	C	I	Y	T
Passeriformes(Subocines)	Passeriformes	Philepittidae	Neodrepanis coruscans			H	V	-	Y	C	I	-	T
Passeriformes(Subocines)	Passeriformes	Dendrocolaptidae	Campylorhamphus procurvoides			H	V	S	Y	C	I	Y	M
Passeriformes(Subocines)	Passeriformes	Dendrocolaptidae	Xiphorhynchus elegans			H	V	S	Y	C	I	C	M
Passeriformes(Subocines)	Passeriformes	Furnariidae	Furnarius figulus			H	V	S	Y	C	I	C	M
Passeriformes(Subocines)	Passeriformes	Furnariidae	Sclerurus mexicanus			H	V	S	Y	C	I	C	M
Passeriformes(Subocines)	Passeriformes	Formicariidae	Formicarius rufipectus			H	V	S	F	C	I	Y	V
Passeriformes(Subocines)	Passeriformes	Rhinocryptidae	Scytalopus superciliaris			H	V	S	Y	C	V	Y	M
Passeriformes(Subocines)	Passeriformes	Formicariidae	Grallaria varia			H	V	S	F	C	I	Y	M
Passeriformes(Subocines)	Passeriformes	Thamnophilidae	Rhegmatorhina hoffmannsi			H	V	S	Y	C	I	Y	M
Passeriformes(Subocines)	Passeriformes	Thamnophilidae	Sakesphorus luctuosus			H	V	S	Y	C	I	Y	T
Passeriformes(Subocines)	Passeriformes	Pipridae	Lepidothrix coronata			H	V	G	-	C	I	Y	M
Passeriformes(Subocines)	Passeriformes	Pipridae	Manacus manacus		White-bearded manakin (replaced from Manacus vitellinus)	H	V	G	-	R	I	Y	M
Passeriformes(Subocines)	Passeriformes	Cotingidae	Cephalopterus ornatus			H	V	S	-	C	I	C	M
Passeriformes(Subocines)	Passeriformes	Tyrannidae	Pachyramphus minor			H	V	G	-	C	I	Y	M
Passeriformes(Subocines)	Passeriformes	Tyrannidae	Onychorhynchus coronatus			H	L	S	-	C	V	C	M
Passeriformes(Subocines)	Passeriformes	Cotingidae	Oxyruncus cristatus			H	A	G	-	C	I	Y	M
Passeriformes(Subocines)	Passeriformes	Pipridae	Piprites chloris			H	V	G	-	C	I	Y	M
Passeriformes(Subocines)	Passeriformes	Tyrannidae	Neopipo cinnamomea			H	V	G	-	C	V	Y	M
Passeriformes(Subocines)	Passeriformes	Tyrannidae	Tachuris rubrigastra			H	V	S	-	C	I	Y	M
Passeriformes(Subocines)	Passeriformes	Tyrannidae	Tyrannus savana			H	V	G	-	C	I	Y	V
Passeriformes(Subocines)	Passeriformes	Tyrannidae	Mionectes macconnelli			H	V	G	-	C	I	Y	M
Passeriformes(New Zealand Wrens)	Passeriformes	Acanthisittidae	Acanthisitta chloris		Rifleman	H	V	S	Y	R	V	Y	-
Psittaciformes	Psittaciformes	Psittacidae	Nestor notabilis	Parrots	Kea	N	A	S	H	C	V	C	V
Psittaciformes	Psittaciformes	Cacatuidae	Probosciger aterrimus	Parrots		N	A	S	H	C	V	C	A
Psittaciformes	Psittaciformes	Cacatuidae	Eolophus roseicapillus	Parrots		N	A	S	H	C	V	C	V
Psittaciformes	Psittaciformes	Psittacidae	Amazona guildingii	Parrots		N	A	S	H	C	V	C	V
Psittaciformes	Psittaciformes	Psittaculidae	Melopsittacus undulatus	Parrots	Budgerigar	N	A	S	H	C	V	C	V
Psittaciformes	Psittaciformes	Psittacidae	Agapornis roseicollis	Parrots		N	A	S	H	C	V	C	V
Falconiformes	Falconiformes	Falconidae	Herpetotheres cachinnans			H	I	G	Y	R	I	Y	M
Falconiformes	Falconiformes	Falconidae	Falco cherrug			H	I	G	Y	R	I	Y	T
Falconiformes	Falconiformes	Falconidae	Falco peregrinus		Peregrine Falcon	H	I	G	Y	R	I	Y	T
Cariamiformes	Cariamiformes	Cariamidae	Cariama cristata		Red-legged Seriema	H	V	G	Y	R	I	Y	M
Cariamiformes	Cariamiformes	Cariamidae	Chunga burmeisteri			H	V	G	Y	R	I	Y	-
Accipitriformes	Accipitriformes	Accipitridae	Haliaeetus albicilla		White-tailed Eagle	H	V	G	Y	R	I	Y	M
Accipitriformes	Accipitriformes	Accipitridae	Haliaeetus leucocephalus		Bald Eagle	H	V	G	Y	R	I	Y	M
Accipitriformes	Accipitriformes	Accipitridae	Spizaetus tyrannus			H	V	G	Y	R	I	Y	M
Accipitriformes	Accipitriformes	Accipitridae	Aquila chrysaetos			H	V	G	Y	R	I	Y	M
Accipitriformes	Accipitriformes	Accipitridae	Circaetus pectoralis			H	V	G	Y	R	I	Y	M
Accipitriformes	Accipitriformes	Pandionidae	Pandion haliaetus			H	V	G	Y	R	I	Y	M
Accipitriformes	Accipitriformes	Sagittariidae	Sagittarius serpentarius			H	V	G	Y	R	I	Y	V
Accipitriformes	Accipitriformes	Cathartidae	Cathartes aura		Turkey Vulture	H	V	G	Y	R	I	Y	M
Strigiformes	Strigiformes	Tytonidae	Tyto alba		Barn Owl	H	V	G	Y	R	I	Y	M
Strigiformes	Strigiformes	Strigidae	Glaucidium brasilianum			H	V	G	V	R	I	Y	G
Strigiformes	Strigiformes	Strigidae	Strix occidentalis			H	V	G	V	R	I	Y	G
Strigiformes	Strigiformes	Strigidae	Ciccaba nigrolineata			H	V	G	V	R	I	Y	G
Coraciimorphae	Coliiformes	Coliidae	Urocolius indicus			H	V	S	N	R	I	Y	T
Coraciimorphae	Coliiformes	Coliidae	Colius striatus		Speckled Mousebird	H	V	G	Y	R	I	Y	T
Coraciimorphae	Coraciiformes	Leptosomidae	Leptosomus discolor		Cuckoo Roller	H	V	G	Y	R	I	Y	P
Coraciimorphae	Trogoniformes	Trogonidae	Trogon melanurus			H	V	G	Y	R	I	Y	M
Coraciimorphae	Trogoniformes	Trogonidae	Apaloderma vittatum		Bar-tailed Trogon	H	V	G	Y	R	I	Y	M
Coraciimorphae	Upupiformes	Rhinopomastidae	Rhinopomastus cyanomelas			H	V	G	D	R	I	Y	V
Coraciimorphae	Upupiformes	Upupidae	Upupa epops			H	V	G	Y	R	I	Y	V
Coraciimorphae	Bucerotiformes	Bucerotidae	Buceros rhinoceros		Rhinoceros Hornbill	H	V	G	Y	R	I	Y	M
Coraciimorphae	Bucerotiformes	Bucorvidae	Bucorvus abyssinicus			H	V	G	Y	R	I	Y	V
Coraciimorphae	Coraciiformes	Cerylidae	Chloroceryle aenea			H	V	G	Y	R	I	Y	L
Coraciimorphae	Coraciiformes	Alcedinidae	Halcyon senegalensis			H	V	G	Y	R	I	Y	L
Coraciimorphae	Coraciiformes	Alcedinidae	Ceyx cyanopectus			H	V	G	Y	R	I	Y	L
Coraciimorphae	Coraciiformes	Momotidae	Baryphthengus martii			H	V	G	Y	R	I	Y	M
Coraciimorphae	Coraciiformes	Todidae	Todus mexicanus			-	V	-	Y	R	V	Y	K
Coraciimorphae	Coraciiformes	Meropidae	Merops nubicus		Carmine Bee-eater	H	I	G	Y	R	I	Y	M
Coraciimorphae	Coraciiformes	Coraciidae	Eurystomus gularis			H	V	G	Y	R	I	Y	V
Coraciimorphae	Coraciiformes	Brachypteraciidae	Brachypteracias leptosomus			H	V	G	Y	R	I	Y	V
Coraciimorphae	Piciformes	Bucconidae	Bucco capensis			H	V	G	Y	R	I	F	L
Coraciimorphae	Piciformes	Galbulidae	Galbula dea			H	V	G	Y	R	I	Y	L
Coraciimorphae	Piciformes	Picidae	Picoides pubescens		Downy Woodpecker	H	V	G	Y	R	I	Y	P
Coraciimorphae	Piciformes	Indicatoridae	Indicator maculatus			H	V	G	Y	R	I	Y	P
Coraciimorphae	Piciformes	Megalaimidae	Psilopogon haemacephalus			H	V	S	Y	R	I	Y	P
Coraciimorphae	Piciformes	Lybiidae	Tricholaema leucomelas			H	V	S	Y	C	I	Y	P
Coraciimorphae	Piciformes	Ramphastidae	Eubucco bourcierii			H	V	S	Y	R	I	Y	T
Coraciimorphae	Piciformes	Ramphastidae	Ramphastos sulfuratus			H	V	S	H	R	I	Y	I
Coraciimorphae	Piciformes	Ramphastidae	Semnornis frantzii			H	V	S	Y	R	I	Y	T
Phaethoquornithes	Gruiformes	Eurypygidae	Eurypyga helias		Sunbittern	H	V	G	Y	R	I	Y	A
Phaethoquornithes	Gruiformes	Rhynochetidae	Rhynochetos jubatus			H	V	G	Y	R	I	Y	A
Phaethoquornithes	Pelecaniformes	Phaethontidae	Phaethon lepturus		White-tailed Tropicbird	H	V	G	Y	R	I	Y	T
Phaethoquornithes	Gaviiformes	Gaviidae	Gavia stellata		Red-throated Loon	H	V	G	Y	R	I	Y	M
Phaethoquornithes	Procellariiformes	Pelecanoididae	Pelecanoides urinatrix			H	V	G	Y	R	I	Y	M
Phaethoquornithes	Procellariiformes	Procellariidae	Calonectris borealis			H	V	G	Y	H	I	Y	V
Phaethoquornithes	Procellariiformes	Procellariidae	Fulmarus glacialis		Northern Fulmar	H	V	G	Y	R	I	Y	M
Phaethoquornithes	Procellariiformes	Hydrobatidae	Hydrobates tethys			H	V	G	Y	R	I	Y	M
Phaethoquornithes	Procellariiformes	Hydrobatidae	Oceanites oceanicus			H	V	G	Y	R	I	Y	M
Phaethoquornithes	Procellariiformes	Hydrobatidae	Fregetta grallaria			H	V	G	Y	R	I	Y	M
Phaethoquornithes	Procellariiformes	Diomedeidae	Thalassarche chlororhynchos			-	V	G	Y	R	I	C	M
Phaethoquornithes	Sphenisciformes	Spheniscidae	Aptenodytes forsteri		Emperor Penguin	H	V	G	Y	R	I	Y	M
Phaethoquornithes	Sphenisciformes	Spheniscidae	Pygoscelis adeliae		Adelie Penguin	H	V	G	Y	R	I	Y	M
Phaethoquornithes	Ciconiiformes	Ciconiidae	Ciconia maguari			H	V	G	Y	R	I	Y	M
Phaethoquornithes	Ciconiiformes	Scopidae	Scopus umbretta			H	V	G	Y	R	I	Y	M
Phaethoquornithes	Pelecaniformes	Pelecanidae	Pelecanus crispus		Dalmatian Pelican	H	V	G	Y	R	I	Y	L
Phaethoquornithes	Ciconiiformes	Balaenicipitidae	Balaeniceps rex			H	V	G	Y	-	I	Y	M
Phaethoquornithes	Pelecaniformes	Ardeidae	Egretta garzetta		Little Egret	H	V	G	Y	R	I	Y	M
Phaethoquornithes	Pelecaniformes	Ardeidae	Cochlearius cochlearius			H	V	G	Y	R	I	Y	M
Phaethoquornithes	Pelecaniformes	Threskiornithidae	Nipponia nippon		Crested Ibis	H	V	G	Y	R	I	Y	M
Phaethoquornithes	Pelecaniformes	Threskiornithidae	Mesembrinibis cayennensis			H	V	G	Y	R	I	Y	M
Phaethoquornithes	Pelecaniformes	Fregatidae	Fregata magnificens			H	V	G	Y	R	I	-	-
Phaethoquornithes	Pelecaniformes	Sulidae	Sula dactylatra			H	V	G	Y	R	I	Y	M
Phaethoquornithes	Pelecaniformes	Anhingidae	Anhinga rufa			H	V	-	Y	R	I	-	M
Phaethoquornithes	Pelecaniformes	Anhingidae	Anhinga anhinga			H	V	G	Y	R	I	Y	M
Phaethoquornithes	Pelecaniformes	Phalacrocoracidae	Phalacrocorax pelagicus			H	I	G	Y	R	I	Y	T
Phaethoquornithes	Pelecaniformes	Phalacrocoracidae	Phalacrocorax carbo		Cormorant	H	V	G	Y	R	I	Y	T
Phaethoquornithes	Pelecaniformes	Phalacrocoracidae	Phalacrocorax harrisi			H	V	G	Y	R	I	Y	M
Phaethoquornithes	Pelecaniformes	Phalacrocoracidae	Phalacrocorax auritus			H	V	G	Y	R	I	Y	M
Phaethoquornithes	Pelecaniformes	Phalacrocoracidae	Phalacrocorax brasilianus			H	V	G	Y	R	I	Y	M
Gruae	Opisthocomiformes	Opisthocomidae	Opisthocomus hoazin		Hoatzin	H	V	G	Y	R	I	Y	A
Gruae	Gruiformes	Gruidae	Grus americana			H	V	G	Y	R	I	Y	M
Gruae	Gruiformes	Gruidae	Balearica regulorum		Grey Crowned Crane	H	V	G	Y	R	I	Y	M
Gruae	Gruiformes	Aramidae	Aramus guarauna			H	V	G	Y	R	I	Y	M
Gruae	Gruiformes	Psophiidae	Psophia crepitans			H	V	G	Y	R	I	Y	M
Gruae	Gruiformes	Heliornithidae	Heliornis fulica			H	V	G	Y	R	I	Y	L
Gruae	Gruiformes	Rallidae	Zapornia atra			H	V	G	Y	R	I	Y	M
Gruae	Gruiformes	Rallidae	Atlantisia rogersi			H	V	G	Y	R	I	Y	M
Gruae	Charadriiformes	Charadriidae	Charadrius vociferus		Killdeer	H	V	G	Y	R	I	Y	T
Gruae	Charadriiformes	Charadriidae	Charadrius alexandrinus			H	V	G	Y	R	I	Y	T
Gruae	Charadriiformes	Charadriidae	Ibidorhyncha struthersii			H	V	G	Y	R	I	C	M
Gruae	Charadriiformes	Recurvirostridae	Himantopus himantopus			H	V	G	Y	R	I	Y	M
Gruae	Charadriiformes	Burhinidae	Burhinus bistriatus			H	V	G	Y	R	I	Y	M
Gruae	Charadriiformes	Charadriidae	Pluvianellus socialis			H	V	G	Y	R	I	Y	V
Gruae	Charadriiformes	Chionididae	Chionis minor			H	V	G	Y	R	I	Y	V
Gruae	Charadriiformes	Rostratulidae	Nycticryphes semicollaris			H	V	G	Y	R	I	Y	M
Gruae	Charadriiformes	Rostratulidae	Rostratula benghalensis			H	V	G	Y	R	I	Y	L
Gruae	Charadriiformes	Jacanidae	Jacana jacana			H	V	G	Y	R	I	Y	M
Gruae	Charadriiformes	Pedionomidae	Pedionomus torquatus			H	V	G	Y	R	I	Y	M
Gruae	Charadriiformes	Thinocoridae	Thinocorus orbignyianus			H	V	G	Y	R	I	Y	L
Gruae	Charadriiformes	Scolopacidae	Limosa lapponica			H	V	G	Y	R	I	Y	M
Gruae	Charadriiformes	Scolopacidae	Calidris pugnax			H	V	G	Y	R	I	Y	M
Gruae	Charadriiformes	Scolopacidae	Arenaria interpres			H	V	G	Y	R	I	Y	M
Gruae	Charadriiformes	Turnicidae	Turnix velox			H	I	G	Y	R	I	Y	A
Gruae	Charadriiformes	Glareolidae	Rhinoptilus africanus			H	V	G	Y	R	I	Y	M
Gruae	Charadriiformes	Glareolidae	Glareola pratincola			H	V	S	Y	R	I	Y	M
Gruae	Charadriiformes	Dromadidae	Dromas ardeola			H	V	G	Y	R	I	Y	M
Gruae	Charadriiformes	Laridae	Chroicocephalus maculipennis			H	V	G	Y	R	I	Y	V
Gruae	Charadriiformes	Laridae	Larus smithsonianus			H	V	G	Y	R	I	Y	V
Gruae	Charadriiformes	Laridae	Rissa tridactyla			H	V	G	Y	R	I	Y	V
Gruae	Charadriiformes	Laridae	Rynchops niger			H	V	G	Y	R	I	Y	M
Gruae	Charadriiformes	Laridae	Phaetusa simplex			H	V	G	Y	R	I	Y	L
Gruae	Charadriiformes	Stercorariidae	Stercorarius parasiticus			H	V	G	Y	R	I	Y	T
Gruae	Charadriiformes	Alcidae	Cepphus grylle			H	V	G	Y	R	I	Y	M
Gruae	Charadriiformes	Alcidae	Alca torda			H	V	G	Y	R	I	Y	M
Gruae	Charadriiformes	Alcidae	Uria lomvia			H	V	G	Y	R	I	Y	M
Gruae	Charadriiformes	Alcidae	Uria aalge			H	V	G	Y	R	I	Y	M
Apodidae	Caprimulgimorphae	Apodiformes	Chaetura pelagica		Chimney Swift	H	V	G	Y	R	I	Y	M
Apodidae	Caprimulgimorphae	Apodiformes	Hemiprocne comata			H	V	G	Y	R	I	Y	T
Trochilidae	Caprimulgimorphae	Apodiformes	Oreotrochilus melanogaster	Hummingbirds		N	A	S	Y	R	V	C	V
Trochilidae	Caprimulgimorphae	Apodiformes	Calypte anna	Hummingbirds	Anna's Hummingbird	N	A	S	H	C	V	C	V
Aegothelidae	Caprimulgimorphae	Caprimulgiformes	Aegotheles bennettii			H	V	G	Y	R	I	Y	M
Podargidae	Caprimulgimorphae	Caprimulgiformes	Podargus strigoides			H	-	G	Y	R	I	Y	M
Steatornithidae	Caprimulgimorphae	Caprimulgiformes	Steatornis caripensis			H	V	G	Y	R	I	Y	M
Nyctibiidae	Caprimulgimorphae	Caprimulgiformes	Nyctibius grandis			H	V	G	Y	R	I	Y	T
Nyctibiidae	Caprimulgimorphae	Caprimulgiformes	Nyctibius bracteatus			H	V	G	Y	R	I	Y	T
Caprimulgidae	Caprimulgimorphae	Caprimulgiformes	Nyctiprogne leucopyga			H	L	G	Y	R	I	Y	X
Caprimulgidae	Caprimulgimorphae	Caprimulgiformes	Chordeiles acutipennis			H	V	G	F	R	I	Y	X
Caprimulgidae	Caprimulgimorphae	Caprimulgiformes	Antrostomus carolinensis		Chuck-will's-widow (Nightjar)	H	V	G	Y	R	I	Y	X
Otidimorphae	Musophagiformes	Musophagidae	Corythaixoides concolor			H	V	G	Y	R	I	Y	V
Otidimorphae	Musophagiformes	Musophagidae	Corythaeola cristata			H	V	G	Y	C	I	Y	V
Otidimorphae	Musophagiformes	Musophagidae	Tauraco erythrolophus		Red-crested Turaco	H	V	G	Y	R	I	Y	M
Otidimorphae	Gruiformes	Otididae	Chlamydotis macqueenii		MacQueen's bustard (replaced from Chlamydotis undulata)	H	V	G	Y	R	I	Y	M
Otidimorphae	Gruiformes	Otididae	Ardeotis kori			H	V	G	Y	R	I	Y	T
Otidimorphae	Gruiformes	Otididae	Lophotis ruficrista			H	V	G	Y	R	I	Y	L
Otidimorphae	Cuculiformes	Crotophagidae	Crotophaga sulcirostris			H	V	G	H	R	I	Y	-
Otidimorphae	Cuculiformes	Neomorphidae	Geococcyx californianus			H	V	-	Y	R	I	Y	-
Otidimorphae	Cuculiformes	Centropidae	Centropus bengalensis			H	A	G	Y	R	I	Y	-
Otidimorphae	Cuculiformes	Centropidae	Centropus unirufus			H	A	G	Y	R	I	Y	-
Otidimorphae	Cuculiformes	Cuculidae	Cuculus canorus		Common Cuckoo	H	V	G	Y	R	I	Y	-
Otidimorphae	Cuculiformes	Cuculidae	Ceuthmochares aereus			H	V	G	Y	R	I	Y	-
Otidimorphae	Cuculiformes	Coccyzidae	Piaya cayana			H	V	G	Y	R	I	Y	-
Columbimorphae	Podicipediformes	Podicipedidae	Podiceps cristatus		Great Crested Grebe	H	V	G	Y	R	I	Y	T
Columbimorphae	Podicipediformes	Podicipedidae	Podilymbus podiceps			H	V	G	Y	R	I	Y	T
Columbimorphae	Phoenicopteriformes	Phoenicopteridae	Phoenicopterus ruber		American Flamingo	H	V	G	Y	R	I	Y	M
Columbimorphae	Ciconiiformes	Pteroclidae	Syrrhaptes paradoxus			H	-	G	Y	R	I	Y	M
Columbimorphae	Ciconiiformes	Pteroclidae	Pterocles gutturalis		Yellow-throated Sandgrouse	H	-	G	Y	R	I	Y	M
Columbimorphae	Ciconiiformes	Pteroclidae	Pterocles burchelli			H	-	G	Y	C	I	Y	T
Columbimorphae	Gruiformes	Mesitornithidae	Mesitornis unicolor		Brown Mesite	H	V	G	Y	R	V	Y	A
Columbimorphae	Columbiformes	Columbidae	Columbina picui			H	V	G	Y	R	I	Y	I
Columbimorphae	Columbiformes	Columbidae	Patagioenas fasciata			H	V	G	Y	R	I	Y	I
Columbimorphae	Columbiformes	Columbidae	Columba livia		Rock Pigeon (domestic)	H	V	G	Y	R	I	Y	I
Columbimorphae	Columbiformes	Columbidae	Alopecoenas beccarii			H	I	G	Y	R	I	Y	I
Columbimorphae	Columbiformes	Columbidae	Caloenas nicobarica			H	I	G	Y	R	I	Y	V
Galloanseres	Galloanserae	Anseriformes	Anas zonorhyncha			H	V	G	R	R	I	Y	M
Galloanseres	Galloanserae	Anseriformes	Anas platyrhynchos		Mallard (domestic)	H	V	G	R	R	I	Y	M
Galloanseres	Galloanserae	Anseriformes	Asarcornis scutulata			H	V	G	R	R	I	Y	M
Galloanseres	Galloanserae	Anseriformes	Cairina moschata			H	V	G	R	R	I	Y	M
Galloanseres	Galloanserae	Anseriformes	Anser cygnoid			H	V	G	R	R	I	Y	M
Galloanseres	Galloanserae	Anseriformes	Anseranas semipalmata			H	V	G	Y	R	I	Y	M
Galloanseres	Galloanserae	Anseriformes	Chauna torquata			H	V	G	Y	R	I	Y	M
Galloanseres	Galloanserae	Galliformes	Alectura lathami			H	V	G	Y	R	I	Y	V
Galloanseres	Galloanserae	Galliformes	Penelope pileata			H	V	G	Y	R	I	Y	I
Galloanseres	Galloanserae	Galliformes	Numida meleagris			H	V	G	Y	R	I	Y	T
Galloanseres	Galloanserae	Galliformes	Callipepla squamata			H	V	G	Y	R	I	Y	X
Galloanseres	Galloanserae	Galliformes	Colinus virginianus			H	V	G	Y	R	I	Y	X
Galloanseres	Galloanserae	Galliformes	Odontophorus gujanensis			H	V	G	Y	R	I	Y	X
Galloanseres	Galloanserae	Galliformes	Gallus gallus		Red Junglefowl (Chicken)	H	V	G	Y	R	I	Y	T
Galloanseres	Galloanserae	Galliformes	Coturnix japonica			H	V	G	Y	R	I	Y	T
Galloanseres	Galloanserae	Galliformes	Phasianus colchicus			H	V	G	Y	R	I	Y	T
Galloanseres	Galloanserae	Galliformes	Meleagris gallopavo		Turkey	H	V	G	Y	R	I	Y	T
Galloanseres	Galloanserae	Galliformes	Tympanuchus cupido			H	V	G	Y	R	I	Y	T
Palaeognathae	Struthioniformes	Struthio	Struthio camelus		Ostrich	H	V	G	Y	R	I	Y	T
Palaeognathae	Apterygiformes	Apteryx	Apteryx australis			H	V	G	Y	R	I	Y	K
Palaeognathae	Apterygiformes	Apteryx	Apteryx rowi			H	V	G	Y	R	I	Y	K
Palaeognathae	Apterygiformes	Apteryx	Apteryx haastii			H	V	G	Y	R	I	Y	K
Palaeognathae	Apterygiformes	Apteryx	Apteryx owenii			H	V	G	Y	R	I	Y	K
Palaeognathae	Casuariiformes	Dromaius	Dromaius novaehollandiae			H	V	G	Y	R	I	Y	K
Palaeognathae	Casuariiformes	Casuarius	Casuarius casuarius			H	V	G	Y	C	I	Y	K
Palaeognathae	Rheiformes	Rhea	Rhea americana			H	V	G	Y	R	I	Y	K
Palaeognathae	Rheiformes	Rhea	Rhea pennata			H	V	G	Y	R	I	Y	K
Palaeognathae	Tinamiformes	Nothoprocta	Nothoprocta ornata			H	A	G	S	R	I	Y	K
Palaeognathae	Tinamiformes	Nothoprocta	Nothoprocta pentlandii			H	A	G	S	R	I	Y	K
Palaeognathae	Tinamiformes	Nothoprocta	Nothoprocta perdicaria			H	A	G	S	R	I	Y	K
Palaeognathae	Tinamiformes	Eudromia	Eudromia elegans			H	L	G	F	R	I	Y	K
Palaeognathae	Tinamiformes	Nothocercus	Nothocercus nigrocapillus			H	V	G	S	R	I	Y	K
Palaeognathae	Tinamiformes	Nothocercus	Nothocercus julius			H	V	G	S	R	I	Y	K
Palaeognathae	Tinamiformes	Tinamus	Tinamus guttatus		White-throated tinamou	H	V	G	S	R	I	Y	K
Palaeognathae	Tinamiformes	Crypturellus	Crypturellus soui			H	V	G	S	R	I	Y	K
Palaeognathae	Tinamiformes	Crypturellus	Crypturellus cinnamomeus			H	V	G	S	R	I	Y	K
Palaeognathae	Tinamiformes	Crypturellus	Crypturellus undulatus			H	V	G	S	R	I	Y	K

## Sheet: Supplementary_Table_S5
Gene Symbol	SAV_pos_Zebrafinch	Hit type	PSSM-ID	Start_Zebrafinch_Peptide	End_Zebrafinch_Peptide	E-Value	Bitscore	Accession	Short name of Domain	Incomplete	Superfamily
ABCG2	328	superfamily	273361	12	616	2.07403e-137	414.444	cl36780	3a01204 superfamily	-	-
ACP2	91	specific	132717	10	275	1.17658e-42	148.676	cd07061	HP_HAP_like	-	cl11399
ANKRD16	217	specific	440430	35	273	2.91823e-35	128.918	COG0666	ANKYR	-	cl34000
ARMC6	52	superfamily	236884	25	272	0.00262253	40.1073	cl36009	nfrB superfamily	N	-
B3GNT2	253	superfamily	473923	156	348	1.25392e-43	150.552	cl21608	Galactosyl_T superfamily	-	-
C12orf35	565	superfamily	464702	396	1534	0	680.373	cl25854	DUF4617 superfamily	-	-
C12orf55	311	superfamily	464350	38	583	0	760.446	cl20756	CFAP54_N superfamily	-	-
C8B	446	specific	214671	259	464	9.2662e-39	140.261	smart00457	MACPF	-	cl02616
C9ORF152	53	specific	464830	51	167	3.70009e-28	101.681	pfam15733	DUF4682	-	cl24336
CCDC13	216	superfamily	440809	43	333	0.000536753	42.2312	cl34174	Smc superfamily	NC	-
CD86	88	superfamily	472250	1	105	2.50545e-42	138.228	cl11960	Ig superfamily	-	-
CFLAR	391	superfamily	444667	252	479	1.08455e-58	193.609	cl00042	CASc superfamily	-	-
CHGB	226	superfamily	279595	12	573	7.10405e-20	93.1732	cl27033	Granin superfamily	-	-
CLBA1	225	specific	464467	178	256	1.06067e-33	118.653	pfam15045	Clathrin_bdg	-	cl20918
CLUL1	231	specific	460061	29	458	0	610.351	pfam01093	Clusterin	-	cl37641
COL6A3	1499	specific	238758	1420	1584	3.45604e-83	270.734	cd01481	vWA_collagen_alpha3-VI-like	-	cl00057
COL6A3	171, 185	superfamily	469594	37	202	2.13169e-71	236.8	cl00057	vWFA superfamily	-	-
CXorf21	167	specific	434486	1	286	4.75525e-146	411.809	pfam15133	TASL	-	cl21001
DERA	239	specific	188646	40	267	4.90596e-81	243.978	cd00959	DeoC	-	cl21457
DNAH3	2833	superfamily	227570	994	3653	1.1145e-117	421.704	cl34955	DYN1 superfamily	N	-
ENPP1	704	specific	214683	674	905	3.06975e-60	204.132	smart00477	NUC	-	cl00089
ENSGALT00000010226	405	specific	214543	370	421	5.03628e-09	52.3135	smart00180	EGF_Lam	-	cl21504
ENSGALT00000012528	202	specific	443298	101	272	2.97532e-30	116.437	COG4122	TrmR	-	cl28097
ENSGALT00000017732	631	superfamily	240339	11	1233	5.63521e-177	561.958	cl36537	PTZ00265 superfamily	-	-
ENSGALT00000027531	868	superfamily	441940	131	1461	4.43495e-40	163.328	cl34462	YfaS superfamily	N	-
ENSGALT00000032989	215	specific	440430	195	485	2.78621e-44	157.423	COG0666	ANKYR	-	cl34000
ENSGALT00000032989	215	specific	440430	9	318	1.9261e-32	125.452	COG0666	ANKYR	-	cl34000
FANCI	408	specific	212594	41	1296	0	1414.77	cd11720	FANCI	-	cl17018
FBXO48	23	superfamily	459239	2	43	5.93039e-14	60.7929	cl45894	F-box_SF superfamily	-	-
FGFBP1	166	specific	461927	1	227	1.12816e-82	246.125	pfam06473	FGF-BP1	-	cl05799
GDPD4	397, 425	superfamily	472694	211	518	0	538.69	cl14615	PI-PLCc_GDPD_SF superfamily	-	-
GPR35	157	specific	320292	16	288	7.45931e-138	390.854	cd15164	7tmA_GPR35-like	-	cl28897
IBA57	253	specific	440123	30	314	4.10966e-53	176.62	COG0354	YgfZ	-	cl33847
IBSP	202	superfamily	461651	17	287	2.45537e-38	136.928	cl27034	BSP_II superfamily	-	-
IFT88	298	specific	442196	280	581	4.60775e-20	90.9439	COG2956	LapB	-	cl34526
IFT88	298	superfamily	443119	164	357	4.63977e-11	66.5553	cl27809	Spy superfamily	C	-
KIAA0391	305	specific	465320	229	465	1.84991e-121	354.352	pfam16953	PRORP	-	cl46281
LPO	276	superfamily	353811	97	439	4.26197e-09	59.7764	cl14561	An_peroxidase_like superfamily	C	-
LRRC8A	92	specific	463622	1	340	0	596.909	pfam12534	Pannexin_like	-	cl13911
LYVE1	92	superfamily	470631	5	118	9.19316e-35	122.183	cl02612	Link_Domain superfamily	-	-
LZTFL1	154	specific	464620	19	291	2.63606e-142	401.391	pfam15294	Leu_zip	-	cl25516
MEI4	215	specific	464059	1	340	1.15992e-83	256.933	pfam13971	Mei4	-	cl16510
MFSD4B	166	superfamily	475125	1	345	1.91358e-126	368.306	cl28910	MFS superfamily	-	-
MTFR1	103	specific	461620	22	258	5.8124e-98	289.544	pfam05308	Mito_fiss_reg	-	cl18461
NDC1	448	specific	462824	1	652	7.37408e-109	338.536	pfam09531	Ndc1_Nup	-	cl12364
NOLC1	280	superfamily	237855	280	408	0.000417514	43.8272	cl36437	valS superfamily	N	-
OTOA	850	superfamily	368727	593	962	6.8558e-09	59.8629	cl20039	Mesothelin superfamily	C	-
OTUD3	108	specific	438607	37	179	1.05767e-104	301.512	cd22770	OTU_OTUD3	-	cl45892
PAG1	48	specific	434654	1	427	0	662.645	pfam15347	PAG	-	cl46299
PTPRB	911	specific	394996	910	983	2.12833e-10	58.9657	pfam00041	fn3	-	cl21522
REXO1	435	superfamily	240271	213	475	0.000249723	45.4224	cl36510	PTZ00108 superfamily	N	-
SERPINB6	110	specific	381072	7	376	0	603.4	cd19956	serpinB	-	cl38926
SESN1	112	specific	461375	93	539	0	830.748	pfam04636	PA26	-	cl47894
SYNJ2	399	superfamily	227637	2	452	1.52235e-87	296.223	cl34984	COG5329 superfamily	-	-
TCOF1	256	superfamily	223021	149	536	1.43848e-05	48.3961	cl33720	PHA03247 superfamily	N	-
TCTE3	80	superfamily	425407	7	118	7.0344e-49	151.716	cl41776	DLC-like_SF superfamily	-	-
TDP2	161	specific	197314	28	272	8.06534e-98	286.932	cd09080	TDP2	-	cl00490
TDRD9	751	superfamily	470623	707	807	1.43331e-38	139.06	cl02573	Tudor_SF superfamily	-	-
TICRR	325	superfamily	464618	180	824	0	995.34	cl21140	Treslin_N superfamily	-	-
TMEM209	178	superfamily	480696	10	557	1.28651e-154	454.669	cl46356	CytochromB561_N superfamily	-	-
TP53I3	310	specific	176180	2	327	4.37585e-174	485.408	cd05276	p53_inducible_oxidoreductase	-	cl16912
TPCN2	114	specific	459842	70	278	6.00305e-12	66.1364	pfam00520	Ion_trans	-	cl37996
USP4	258	superfamily	227847	64	918	1.80721e-156	480.535	cl35019	UBP12 superfamily	-	-
WDR77	163	specific	441893	1	228	8.70401e-23	95.3632	COG2319	WD40	N	cl43672
XPC	419	superfamily	273170	38	746	0	658.108	cl36705	rad4 superfamily	-	-
ZBTB49	187	specific	227381	128	550	8.83662e-09	58.5538	COG5048	COG5048	-	cl34881
